# Supplementary material for: Modeling and Analysis of HIV-1 Pol Polyprotein as a Case Study for Predicting Large Polyprotein Structures
Source: Int J Mol Sci. 2024 Feb 2;25(3):1809. doi: 10.3390/ijms25031809 (PMC10855158; doi:10.3390/ijms25031809)
Supplement: Supplementary file 1 [file ijms-25-01809-s001.zip]

Archive with 2 entries (2 files):
- Supplementary Data.pdb
- Supplementary Material.pdf
