# Supplementary material for: Modeling and Analysis of HIV-1 Pol Polyprotein as a Case Study for Predicting Large Polyprotein Structures
Source: Int J Mol Sci. 2024 Feb 2;25(3):1809. doi: 10.3390/ijms25031809 (PMC10855158; doi:10.3390/ijms25031809)
Supplement: Supplementary file 1 [file ijms-25-01809-s001.zip › Supplementary Data.pdb]

ATOM      1  N   PRO A   1     126.551 158.032 106.454  1.00  0.47           N  
ATOM      2  CA  PRO A   1     125.411 157.525 105.634  1.00  0.47           C  
ATOM      3  C   PRO A   1     125.805 157.572 104.184  1.00  0.47           C  
ATOM      4  O   PRO A   1     126.852 158.135 103.876  1.00  0.47           O  
ATOM      5  CB  PRO A   1     124.283 158.524 105.964  1.00  0.47           C  
ATOM      6  CG  PRO A   1     124.770 159.378 107.148  1.00  0.47           C  
ATOM      7  CD  PRO A   1     126.260 159.422 106.909  1.00  0.47           C  
ATOM      8  N   GLN A   2     124.937 157.030 103.303  1.00  0.63           N  
ATOM      9  CA  GLN A   2     124.997 157.177 101.863  1.00  0.63           C  
ATOM     10  C   GLN A   2     123.672 157.732 101.375  1.00  0.63           C  
ATOM     11  O   GLN A   2     122.642 157.507 102.004  1.00  0.63           O  
ATOM     12  CB  GLN A   2     125.244 155.845 101.115  1.00  0.63           C  
ATOM     13  CG  GLN A   2     126.631 155.242 101.406  1.00  0.63           C  
ATOM     14  CD  GLN A   2     126.828 154.018 100.525  1.00  0.63           C  
ATOM     15  NE2 GLN A   2     127.133 152.849 101.118  1.00  0.63           N  
ATOM     16  OE1 GLN A   2     126.664 154.101  99.297  1.00  0.63           O  
ATOM     17  N   ILE A   3     123.680 158.483 100.255  1.00  0.74           N  
ATOM     18  CA  ILE A   3     122.476 159.024  99.631  1.00  0.74           C  
ATOM     19  C   ILE A   3     122.464 158.580  98.170  1.00  0.74           C  
ATOM     20  O   ILE A   3     123.442 158.753  97.446  1.00  0.74           O  
ATOM     21  CB  ILE A   3     122.371 160.553  99.753  1.00  0.74           C  
ATOM     22  CG1 ILE A   3     122.294 160.966 101.246  1.00  0.74           C  
ATOM     23  CG2 ILE A   3     121.135 161.081  98.985  1.00  0.74           C  
ATOM     24  CD1 ILE A   3     122.333 162.482 101.485  1.00  0.74           C  
ATOM     25  N   THR A   4     121.344 157.961  97.721  1.00  0.76           N  
ATOM     26  CA  THR A   4     121.086 157.562  96.339  1.00  0.76           C  
ATOM     27  C   THR A   4     120.499 158.718  95.551  1.00  0.76           C  
ATOM     28  O   THR A   4     120.004 159.696  96.102  1.00  0.76           O  
ATOM     29  CB  THR A   4     120.146 156.357  96.199  1.00  0.76           C  
ATOM     30  CG2 THR A   4     120.788 155.114  96.827  1.00  0.76           C  
ATOM     31  OG1 THR A   4     118.915 156.560  96.879  1.00  0.76           O  
ATOM     32  N   LEU A   5     120.563 158.653  94.207  1.00  0.69           N  
ATOM     33  CA  LEU A   5     120.314 159.807  93.365  1.00  0.69           C  
ATOM     34  C   LEU A   5     119.050 159.701  92.518  1.00  0.69           C  
ATOM     35  O   LEU A   5     118.894 160.406  91.522  1.00  0.69           O  
ATOM     36  CB  LEU A   5     121.554 160.043  92.478  1.00  0.69           C  
ATOM     37  CG  LEU A   5     122.850 160.312  93.273  1.00  0.69           C  
ATOM     38  CD1 LEU A   5     124.030 160.443  92.304  1.00  0.69           C  
ATOM     39  CD2 LEU A   5     122.745 161.553  94.178  1.00  0.69           C  
ATOM     40  N   TRP A   6     118.076 158.844  92.911  1.00  0.50           N  
ATOM     41  CA  TRP A   6     116.772 158.701  92.261  1.00  0.50           C  
ATOM     42  C   TRP A   6     115.973 159.991  92.256  1.00  0.50           C  
ATOM     43  O   TRP A   6     115.149 160.234  91.375  1.00  0.50           O  
ATOM     44  CB  TRP A   6     115.898 157.626  92.964  1.00  0.50           C  
ATOM     45  CG  TRP A   6     116.465 156.216  92.901  1.00  0.50           C  
ATOM     46  CD1 TRP A   6     117.174 155.545  93.856  1.00  0.50           C  
ATOM     47  CD2 TRP A   6     116.357 155.349  91.769  1.00  0.50           C  
ATOM     48  CE2 TRP A   6     117.073 154.156  92.100  1.00  0.50           C  
ATOM     49  CE3 TRP A   6     115.758 155.490  90.524  1.00  0.50           C  
ATOM     50  NE1 TRP A   6     117.548 154.314  93.375  1.00  0.50           N  
ATOM     51  CZ2 TRP A   6     117.178 153.127  91.185  1.00  0.50           C  
ATOM     52  CZ3 TRP A   6     115.887 154.450  89.598  1.00  0.50           C  
ATOM     53  CH2 TRP A   6     116.590 153.278  89.924  1.00  0.50           C  
ATOM     54  N   GLN A   7     116.205 160.839  93.266  1.00  0.62           N  
ATOM     55  CA  GLN A   7     115.573 162.118  93.434  1.00  0.62           C  
ATOM     56  C   GLN A   7     116.683 163.109  93.729  1.00  0.62           C  
ATOM     57  O   GLN A   7     117.844 162.728  93.877  1.00  0.62           O  
ATOM     58  CB  GLN A   7     114.523 162.087  94.576  1.00  0.62           C  
ATOM     59  CG  GLN A   7     113.462 160.979  94.368  1.00  0.62           C  
ATOM     60  CD  GLN A   7     112.272 161.160  95.299  1.00  0.62           C  
ATOM     61  NE2 GLN A   7     112.267 160.477  96.458  1.00  0.62           N  
ATOM     62  OE1 GLN A   7     111.339 161.920  94.999  1.00  0.62           O  
ATOM     63  N   ARG A   8     116.372 164.420  93.793  1.00  0.72           N  
ATOM     64  CA  ARG A   8     117.324 165.443  94.197  1.00  0.72           C  
ATOM     65  C   ARG A   8     117.910 165.189  95.594  1.00  0.72           C  
ATOM     66  O   ARG A   8     117.121 165.065  96.531  1.00  0.72           O  
ATOM     67  CB  ARG A   8     116.635 166.833  94.281  1.00  0.72           C  
ATOM     68  CG  ARG A   8     116.249 167.459  92.930  1.00  0.72           C  
ATOM     69  CD  ARG A   8     115.584 168.833  93.073  1.00  0.72           C  
ATOM     70  NE  ARG A   8     115.212 169.266  91.683  1.00  0.72           N  
ATOM     71  CZ  ARG A   8     114.649 170.446  91.380  1.00  0.72           C  
ATOM     72  NH1 ARG A   8     114.378 171.338  92.326  1.00  0.72           N1+
ATOM     73  NH2 ARG A   8     114.333 170.724  90.116  1.00  0.72           N  
ATOM     74  N   PRO A   9     119.218 165.138  95.834  1.00  0.84           N  
ATOM     75  CA  PRO A   9     119.766 165.099  97.181  1.00  0.84           C  
ATOM     76  C   PRO A   9     119.717 166.493  97.786  1.00  0.84           C  
ATOM     77  O   PRO A   9     120.695 167.239  97.755  1.00  0.84           O  
ATOM     78  CB  PRO A   9     121.195 164.572  96.980  1.00  0.84           C  
ATOM     79  CG  PRO A   9     121.571 165.057  95.581  1.00  0.84           C  
ATOM     80  CD  PRO A   9     120.250 164.964  94.821  1.00  0.84           C  
ATOM     81  N   LEU A  10     118.546 166.852  98.335  1.00  0.84           N  
ATOM     82  CA  LEU A  10     118.326 168.066  99.077  1.00  0.84           C  
ATOM     83  C   LEU A  10     118.638 167.765 100.519  1.00  0.84           C  
ATOM     84  O   LEU A  10     118.208 166.757 101.072  1.00  0.84           O  
ATOM     85  CB  LEU A  10     116.857 168.545  98.968  1.00  0.84           C  
ATOM     86  CG  LEU A  10     116.405 168.889  97.536  1.00  0.84           C  
ATOM     87  CD1 LEU A  10     114.873 168.992  97.498  1.00  0.84           C  
ATOM     88  CD2 LEU A  10     117.061 170.181  97.022  1.00  0.84           C  
ATOM     89  N   VAL A  11     119.442 168.628 101.150  1.00  0.85           N  
ATOM     90  CA  VAL A  11     119.780 168.481 102.542  1.00  0.85           C  
ATOM     91  C   VAL A  11     119.490 169.781 103.231  1.00  0.85           C  
ATOM     92  O   VAL A  11     119.558 170.861 102.645  1.00  0.85           O  
ATOM     93  CB  VAL A  11     121.238 168.091 102.788  1.00  0.85           C  
ATOM     94  CG1 VAL A  11     121.477 166.676 102.225  1.00  0.85           C  
ATOM     95  CG2 VAL A  11     122.215 169.115 102.169  1.00  0.85           C  
ATOM     96  N   THR A  12     119.143 169.697 104.527  1.00  0.84           N  
ATOM     97  CA  THR A  12     118.959 170.851 105.389  1.00  0.84           C  
ATOM     98  C   THR A  12     120.238 171.640 105.542  1.00  0.84           C  
ATOM     99  O   THR A  12     121.289 171.085 105.863  1.00  0.84           O  
ATOM    100  CB  THR A  12     118.492 170.484 106.793  1.00  0.84           C  
ATOM    101  CG2 THR A  12     117.888 171.706 107.506  1.00  0.84           C  
ATOM    102  OG1 THR A  12     117.482 169.493 106.710  1.00  0.84           O  
ATOM    103  N   ILE A  13     120.157 172.966 105.344  1.00  0.82           N  
ATOM    104  CA  ILE A  13     121.244 173.880 105.596  1.00  0.82           C  
ATOM    105  C   ILE A  13     120.792 174.808 106.702  1.00  0.82           C  
ATOM    106  O   ILE A  13     119.644 175.250 106.748  1.00  0.82           O  
ATOM    107  CB  ILE A  13     121.741 174.654 104.373  1.00  0.82           C  
ATOM    108  CG1 ILE A  13     120.633 175.455 103.649  1.00  0.82           C  
ATOM    109  CG2 ILE A  13     122.429 173.640 103.431  1.00  0.82           C  
ATOM    110  CD1 ILE A  13     121.186 176.523 102.696  1.00  0.82           C  
ATOM    111  N   LYS A  14     121.680 175.069 107.678  1.00  0.78           N  
ATOM    112  CA  LYS A  14     121.362 175.922 108.806  1.00  0.78           C  
ATOM    113  C   LYS A  14     122.413 176.998 108.945  1.00  0.78           C  
ATOM    114  O   LYS A  14     123.603 176.710 109.054  1.00  0.78           O  
ATOM    115  CB  LYS A  14     121.269 175.140 110.133  1.00  0.78           C  
ATOM    116  CG  LYS A  14     120.451 173.849 110.012  1.00  0.78           C  
ATOM    117  CD  LYS A  14     120.316 173.162 111.371  1.00  0.78           C  
ATOM    118  CE  LYS A  14     119.688 171.773 111.292  1.00  0.78           C  
ATOM    119  NZ  LYS A  14     119.825 171.137 112.614  1.00  0.78           N1+
ATOM    120  N   ILE A  15     121.991 178.276 108.914  1.00  0.72           N  
ATOM    121  CA  ILE A  15     122.902 179.406 108.939  1.00  0.72           C  
ATOM    122  C   ILE A  15     122.393 180.375 109.988  1.00  0.72           C  
ATOM    123  O   ILE A  15     121.419 181.088 109.777  1.00  0.72           O  
ATOM    124  CB  ILE A  15     122.964 180.115 107.584  1.00  0.72           C  
ATOM    125  CG1 ILE A  15     123.288 179.116 106.445  1.00  0.72           C  
ATOM    126  CG2 ILE A  15     124.016 181.247 107.658  1.00  0.72           C  
ATOM    127  CD1 ILE A  15     123.162 179.721 105.044  1.00  0.72           C  
ATOM    128  N   GLY A  16     123.018 180.427 111.186  1.00  0.68           N  
ATOM    129  CA  GLY A  16     122.648 181.402 112.222  1.00  0.68           C  
ATOM    130  C   GLY A  16     121.228 181.337 112.737  1.00  0.68           C  
ATOM    131  O   GLY A  16     120.652 182.342 113.147  1.00  0.68           O  
ATOM    132  N   GLY A  17     120.620 180.140 112.703  1.00  0.74           N  
ATOM    133  CA  GLY A  17     119.230 179.896 113.070  1.00  0.74           C  
ATOM    134  C   GLY A  17     118.294 179.884 111.891  1.00  0.74           C  
ATOM    135  O   GLY A  17     117.187 179.362 111.992  1.00  0.74           O  
ATOM    136  N   GLN A  18     118.713 180.394 110.714  1.00  0.71           N  
ATOM    137  CA  GLN A  18     117.936 180.268 109.494  1.00  0.71           C  
ATOM    138  C   GLN A  18     117.985 178.848 108.965  1.00  0.71           C  
ATOM    139  O   GLN A  18     119.053 178.322 108.663  1.00  0.71           O  
ATOM    140  CB  GLN A  18     118.425 181.232 108.379  1.00  0.71           C  
ATOM    141  CG  GLN A  18     117.627 181.191 107.047  1.00  0.71           C  
ATOM    142  CD  GLN A  18     116.181 181.634 107.240  1.00  0.71           C  
ATOM    143  NE2 GLN A  18     115.193 180.766 106.942  1.00  0.71           N  
ATOM    144  OE1 GLN A  18     115.920 182.772 107.661  1.00  0.71           O  
ATOM    145  N   LEU A  19     116.810 178.199 108.836  1.00  0.76           N  
ATOM    146  CA  LEU A  19     116.687 176.885 108.244  1.00  0.76           C  
ATOM    147  C   LEU A  19     116.281 177.035 106.794  1.00  0.76           C  
ATOM    148  O   LEU A  19     115.443 177.863 106.438  1.00  0.76           O  
ATOM    149  CB  LEU A  19     115.622 176.003 108.950  1.00  0.76           C  
ATOM    150  CG  LEU A  19     115.802 175.818 110.472  1.00  0.76           C  
ATOM    151  CD1 LEU A  19     114.600 175.037 111.025  1.00  0.76           C  
ATOM    152  CD2 LEU A  19     117.115 175.113 110.850  1.00  0.76           C  
ATOM    153  N   LYS A  20     116.882 176.223 105.912  1.00  0.74           N  
ATOM    154  CA  LYS A  20     116.478 176.166 104.532  1.00  0.74           C  
ATOM    155  C   LYS A  20     116.996 174.841 104.001  1.00  0.74           C  
ATOM    156  O   LYS A  20     117.741 174.152 104.688  1.00  0.74           O  
ATOM    157  CB  LYS A  20     117.042 177.386 103.742  1.00  0.74           C  
ATOM    158  CG  LYS A  20     116.330 177.760 102.428  1.00  0.74           C  
ATOM    159  CD  LYS A  20     114.877 178.252 102.587  1.00  0.74           C  
ATOM    160  CE  LYS A  20     114.244 178.636 101.236  1.00  0.74           C  
ATOM    161  NZ  LYS A  20     112.827 179.043 101.381  1.00  0.74           N1+
ATOM    162  N   GLU A  21     116.611 174.431 102.781  1.00  0.78           N  
ATOM    163  CA  GLU A  21     117.157 173.243 102.155  1.00  0.78           C  
ATOM    164  C   GLU A  21     117.930 173.654 100.923  1.00  0.78           C  
ATOM    165  O   GLU A  21     117.677 174.696 100.315  1.00  0.78           O  
ATOM    166  CB  GLU A  21     116.065 172.222 101.781  1.00  0.78           C  
ATOM    167  CG  GLU A  21     115.318 171.658 103.013  1.00  0.78           C  
ATOM    168  CD  GLU A  21     114.169 170.738 102.605  1.00  0.78           C  
ATOM    169  OE1 GLU A  21     113.980 170.520 101.380  1.00  0.78           O  
ATOM    170  OE2 GLU A  21     113.462 170.270 103.533  1.00  0.78           O1-
ATOM    171  N   ALA A  22     118.936 172.840 100.560  1.00  0.90           N  
ATOM    172  CA  ALA A  22     119.764 173.098  99.413  1.00  0.90           C  
ATOM    173  C   ALA A  22     120.254 171.805  98.794  1.00  0.90           C  
ATOM    174  O   ALA A  22     120.370 170.769  99.440  1.00  0.90           O  
ATOM    175  CB  ALA A  22     120.958 173.997  99.793  1.00  0.90           C  
ATOM    176  N   LEU A  23     120.519 171.857  97.479  1.00  0.87           N  
ATOM    177  CA  LEU A  23     120.920 170.739  96.662  1.00  0.87           C  
ATOM    178  C   LEU A  23     122.419 170.519  96.747  1.00  0.87           C  
ATOM    179  O   LEU A  23     123.207 171.440  96.547  1.00  0.87           O  
ATOM    180  CB  LEU A  23     120.501 171.061  95.205  1.00  0.87           C  
ATOM    181  CG  LEU A  23     120.810 170.004  94.126  1.00  0.87           C  
ATOM    182  CD1 LEU A  23     120.155 168.643  94.404  1.00  0.87           C  
ATOM    183  CD2 LEU A  23     120.359 170.549  92.762  1.00  0.87           C  
ATOM    184  N   LEU A  24     122.865 169.282  97.056  1.00  0.85           N  
ATOM    185  CA  LEU A  24     124.264 168.910  96.923  1.00  0.85           C  
ATOM    186  C   LEU A  24     124.646 168.810  95.449  1.00  0.85           C  
ATOM    187  O   LEU A  24     124.159 167.943  94.730  1.00  0.85           O  
ATOM    188  CB  LEU A  24     124.545 167.552  97.620  1.00  0.85           C  
ATOM    189  CG  LEU A  24     124.300 167.537  99.146  1.00  0.85           C  
ATOM    190  CD1 LEU A  24     124.293 166.093  99.668  1.00  0.85           C  
ATOM    191  CD2 LEU A  24     125.349 168.353  99.918  1.00  0.85           C  
ATOM    192  N   ASP A  25     125.523 169.711  94.967  1.00  0.84           N  
ATOM    193  CA  ASP A  25     125.780 169.873  93.562  1.00  0.84           C  
ATOM    194  C   ASP A  25     127.285 169.751  93.327  1.00  0.84           C  
ATOM    195  O   ASP A  25     128.086 170.571  93.753  1.00  0.84           O  
ATOM    196  CB  ASP A  25     125.187 171.254  93.190  1.00  0.84           C  
ATOM    197  CG  ASP A  25     125.210 171.543  91.705  1.00  0.84           C  
ATOM    198  OD1 ASP A  25     126.082 170.962  91.011  1.00  0.84           O  
ATOM    199  OD2 ASP A  25     124.365 172.357  91.258  1.00  0.84           O1-
ATOM    200  N   THR A  26     127.719 168.677  92.633  1.00  0.81           N  
ATOM    201  CA  THR A  26     129.119 168.438  92.322  1.00  0.81           C  
ATOM    202  C   THR A  26     129.488 168.987  90.953  1.00  0.81           C  
ATOM    203  O   THR A  26     130.650 168.895  90.551  1.00  0.81           O  
ATOM    204  CB  THR A  26     129.494 166.955  92.363  1.00  0.81           C  
ATOM    205  CG2 THR A  26     129.363 166.407  93.791  1.00  0.81           C  
ATOM    206  OG1 THR A  26     128.610 166.176  91.576  1.00  0.81           O  
ATOM    207  N   GLY A  27     128.535 169.618  90.222  1.00  0.82           N  
ATOM    208  CA  GLY A  27     128.811 170.355  88.999  1.00  0.82           C  
ATOM    209  C   GLY A  27     129.191 171.778  89.290  1.00  0.82           C  
ATOM    210  O   GLY A  27     129.987 172.398  88.575  1.00  0.82           O  
ATOM    211  N   ALA A  28     128.637 172.319  90.390  1.00  0.87           N  
ATOM    212  CA  ALA A  28     128.957 173.622  90.922  1.00  0.87           C  
ATOM    213  C   ALA A  28     130.261 173.644  91.722  1.00  0.87           C  
ATOM    214  O   ALA A  28     130.500 172.813  92.593  1.00  0.87           O  
ATOM    215  CB  ALA A  28     127.801 174.110  91.825  1.00  0.87           C  
ATOM    216  N   ASP A  29     131.156 174.630  91.476  1.00  0.83           N  
ATOM    217  CA  ASP A  29     132.313 174.853  92.331  1.00  0.83           C  
ATOM    218  C   ASP A  29     131.955 175.743  93.525  1.00  0.83           C  
ATOM    219  O   ASP A  29     132.469 175.563  94.631  1.00  0.83           O  
ATOM    220  CB  ASP A  29     133.513 175.428  91.549  1.00  0.83           C  
ATOM    221  CG  ASP A  29     134.186 174.343  90.754  1.00  0.83           C  
ATOM    222  OD1 ASP A  29     134.819 173.430  91.347  1.00  0.83           O  
ATOM    223  OD2 ASP A  29     134.151 174.417  89.509  1.00  0.83           O1-
ATOM    224  N   ASP A  30     130.994 176.674  93.348  1.00  0.85           N  
ATOM    225  CA  ASP A  30     130.624 177.661  94.341  1.00  0.85           C  
ATOM    226  C   ASP A  30     129.195 177.422  94.812  1.00  0.85           C  
ATOM    227  O   ASP A  30     128.291 177.126  94.035  1.00  0.85           O  
ATOM    228  CB  ASP A  30     130.689 179.107  93.798  1.00  0.85           C  
ATOM    229  CG  ASP A  30     132.094 179.614  93.583  1.00  0.85           C  
ATOM    230  OD1 ASP A  30     133.098 178.980  93.983  1.00  0.85           O  
ATOM    231  OD2 ASP A  30     132.166 180.755  93.059  1.00  0.85           O1-
ATOM    232  N   THR A  31     128.971 177.537  96.136  1.00  0.87           N  
ATOM    233  CA  THR A  31     127.652 177.540  96.771  1.00  0.87           C  
ATOM    234  C   THR A  31     126.895 178.813  96.480  1.00  0.87           C  
ATOM    235  O   THR A  31     127.387 179.901  96.759  1.00  0.87           O  
ATOM    236  CB  THR A  31     127.763 177.392  98.281  1.00  0.87           C  
ATOM    237  CG2 THR A  31     126.417 177.416  99.023  1.00  0.87           C  
ATOM    238  OG1 THR A  31     128.351 176.135  98.566  1.00  0.87           O  
ATOM    239  N   VAL A  32     125.671 178.701  95.927  1.00  0.87           N  
ATOM    240  CA  VAL A  32     124.833 179.836  95.579  1.00  0.87           C  
ATOM    241  C   VAL A  32     123.464 179.604  96.184  1.00  0.87           C  
ATOM    242  O   VAL A  32     122.825 178.580  95.951  1.00  0.87           O  
ATOM    243  CB  VAL A  32     124.654 180.072  94.076  1.00  0.87           C  
ATOM    244  CG1 VAL A  32     123.939 181.425  93.841  1.00  0.87           C  
ATOM    245  CG2 VAL A  32     126.017 180.071  93.358  1.00  0.87           C  
ATOM    246  N   LEU A  33     122.983 180.566  96.988  1.00  0.82           N  
ATOM    247  CA  LEU A  33     121.661 180.526  97.576  1.00  0.82           C  
ATOM    248  C   LEU A  33     120.836 181.657  96.986  1.00  0.82           C  
ATOM    249  O   LEU A  33     121.379 182.640  96.502  1.00  0.82           O  
ATOM    250  CB  LEU A  33     121.719 180.676  99.121  1.00  0.82           C  
ATOM    251  CG  LEU A  33     122.673 179.700  99.853  1.00  0.82           C  
ATOM    252  CD1 LEU A  33     122.632 179.982 101.362  1.00  0.82           C  
ATOM    253  CD2 LEU A  33     122.365 178.218  99.594  1.00  0.82           C  
ATOM    254  N   GLU A  34     119.490 181.543  97.017  1.00  0.75           N  
ATOM    255  CA  GLU A  34     118.586 182.620  96.620  1.00  0.75           C  
ATOM    256  C   GLU A  34     118.739 183.845  97.513  1.00  0.75           C  
ATOM    257  O   GLU A  34     118.823 184.991  97.058  1.00  0.75           O  
ATOM    258  CB  GLU A  34     117.119 182.129  96.667  1.00  0.75           C  
ATOM    259  CG  GLU A  34     116.108 183.096  96.000  1.00  0.75           C  
ATOM    260  CD  GLU A  34     114.657 182.667  96.222  1.00  0.75           C  
ATOM    261  OE1 GLU A  34     114.408 181.448  96.432  1.00  0.75           O  
ATOM    262  OE2 GLU A  34     113.776 183.564  96.178  1.00  0.75           O1-
ATOM    263  N   GLU A  35     118.857 183.603  98.828  1.00  0.55           N  
ATOM    264  CA  GLU A  35     118.964 184.620  99.837  1.00  0.55           C  
ATOM    265  C   GLU A  35     119.639 184.034 101.059  1.00  0.55           C  
ATOM    266  O   GLU A  35     119.775 182.820 101.212  1.00  0.55           O  
ATOM    267  CB  GLU A  35     117.564 185.165 100.239  1.00  0.55           C  
ATOM    268  CG  GLU A  35     116.619 184.096 100.857  1.00  0.55           C  
ATOM    269  CD  GLU A  35     115.237 184.610 101.271  1.00  0.55           C  
ATOM    270  OE1 GLU A  35     115.023 185.848 101.288  1.00  0.55           O  
ATOM    271  OE2 GLU A  35     114.410 183.729 101.641  1.00  0.55           O1-
ATOM    272  N   MET A  36     120.075 184.915 101.975  1.00  0.55           N  
ATOM    273  CA  MET A  36     120.394 184.576 103.344  1.00  0.55           C  
ATOM    274  C   MET A  36     119.716 185.658 104.152  1.00  0.55           C  
ATOM    275  O   MET A  36     119.433 186.731 103.625  1.00  0.55           O  
ATOM    276  CB  MET A  36     121.913 184.599 103.672  1.00  0.55           C  
ATOM    277  CG  MET A  36     122.698 183.429 103.053  1.00  0.55           C  
ATOM    278  SD  MET A  36     124.381 183.208 103.717  1.00  0.55           S  
ATOM    279  CE  MET A  36     125.168 184.611 102.882  1.00  0.55           C  
ATOM    280  N   ASN A  37     119.428 185.420 105.449  1.00  0.54           N  
ATOM    281  CA  ASN A  37     118.772 186.410 106.282  1.00  0.54           C  
ATOM    282  C   ASN A  37     119.741 187.517 106.700  1.00  0.54           C  
ATOM    283  O   ASN A  37     120.804 187.245 107.246  1.00  0.54           O  
ATOM    284  CB  ASN A  37     118.062 185.771 107.515  1.00  0.54           C  
ATOM    285  CG  ASN A  37     119.038 185.099 108.474  1.00  0.54           C  
ATOM    286  ND2 ASN A  37     119.054 185.520 109.754  1.00  0.54           N  
ATOM    287  OD1 ASN A  37     119.795 184.199 108.072  1.00  0.54           O  
ATOM    288  N   LEU A  38     119.405 188.794 106.411  1.00  0.34           N  
ATOM    289  CA  LEU A  38     120.191 189.975 106.778  1.00  0.34           C  
ATOM    290  C   LEU A  38     121.731 189.921 106.609  1.00  0.34           C  
ATOM    291  O   LEU A  38     122.434 190.249 107.564  1.00  0.34           O  
ATOM    292  CB  LEU A  38     119.854 190.432 108.222  1.00  0.34           C  
ATOM    293  CG  LEU A  38     118.357 190.668 108.521  1.00  0.34           C  
ATOM    294  CD1 LEU A  38     118.180 191.045 110.002  1.00  0.34           C  
ATOM    295  CD2 LEU A  38     117.732 191.751 107.624  1.00  0.34           C  
ATOM    296  N   PRO A  39     122.351 189.566 105.477  1.00  0.58           N  
ATOM    297  CA  PRO A  39     123.722 189.055 105.495  1.00  0.58           C  
ATOM    298  C   PRO A  39     124.706 190.193 105.344  1.00  0.58           C  
ATOM    299  O   PRO A  39     125.915 189.974 105.373  1.00  0.58           O  
ATOM    300  CB  PRO A  39     123.764 188.105 104.290  1.00  0.58           C  
ATOM    301  CG  PRO A  39     122.773 188.727 103.306  1.00  0.58           C  
ATOM    302  CD  PRO A  39     121.672 189.240 104.227  1.00  0.58           C  
ATOM    303  N   GLY A  40     124.208 191.430 105.181  1.00  0.60           N  
ATOM    304  CA  GLY A  40     125.032 192.618 105.098  1.00  0.60           C  
ATOM    305  C   GLY A  40     125.652 192.865 103.747  1.00  0.60           C  
ATOM    306  O   GLY A  40     125.114 192.530 102.691  1.00  0.60           O  
ATOM    307  N   ARG A  41     126.812 193.540 103.791  1.00  0.56           N  
ATOM    308  CA  ARG A  41     127.645 193.926 102.672  1.00  0.56           C  
ATOM    309  C   ARG A  41     128.257 192.744 101.926  1.00  0.56           C  
ATOM    310  O   ARG A  41     128.662 191.756 102.527  1.00  0.56           O  
ATOM    311  CB  ARG A  41     128.780 194.813 103.236  1.00  0.56           C  
ATOM    312  CG  ARG A  41     129.655 195.560 102.213  1.00  0.56           C  
ATOM    313  CD  ARG A  41     130.905 196.114 102.897  1.00  0.56           C  
ATOM    314  NE  ARG A  41     131.711 196.848 101.871  1.00  0.56           N  
ATOM    315  CZ  ARG A  41     132.954 197.294 102.100  1.00  0.56           C  
ATOM    316  NH1 ARG A  41     133.565 197.042 103.253  1.00  0.56           N1+
ATOM    317  NH2 ARG A  41     133.590 198.007 101.174  1.00  0.56           N  
ATOM    318  N   TRP A  42     128.381 192.842 100.592  1.00  0.67           N  
ATOM    319  CA  TRP A  42     128.883 191.770  99.766  1.00  0.67           C  
ATOM    320  C   TRP A  42     129.885 192.314  98.783  1.00  0.67           C  
ATOM    321  O   TRP A  42     129.991 193.516  98.551  1.00  0.67           O  
ATOM    322  CB  TRP A  42     127.731 191.064  99.005  1.00  0.67           C  
ATOM    323  CG  TRP A  42     126.659 191.984  98.402  1.00  0.67           C  
ATOM    324  CD1 TRP A  42     125.612 192.585  99.047  1.00  0.67           C  
ATOM    325  CD2 TRP A  42     126.574 192.369  97.029  1.00  0.67           C  
ATOM    326  CE2 TRP A  42     125.421 193.210  96.905  1.00  0.67           C  
ATOM    327  CE3 TRP A  42     127.348 192.077  95.921  1.00  0.67           C  
ATOM    328  NE1 TRP A  42     124.869 193.316  98.153  1.00  0.67           N  
ATOM    329  CZ2 TRP A  42     125.072 193.743  95.679  1.00  0.67           C  
ATOM    330  CZ3 TRP A  42     126.963 192.584  94.677  1.00  0.67           C  
ATOM    331  CH2 TRP A  42     125.838 193.416  94.554  1.00  0.67           C  
ATOM    332  N   LYS A  43     130.675 191.400  98.200  1.00  0.79           N  
ATOM    333  CA  LYS A  43     131.629 191.701  97.161  1.00  0.79           C  
ATOM    334  C   LYS A  43     130.995 191.266  95.846  1.00  0.79           C  
ATOM    335  O   LYS A  43     130.442 190.163  95.806  1.00  0.79           O  
ATOM    336  CB  LYS A  43     132.939 190.915  97.395  1.00  0.79           C  
ATOM    337  CG  LYS A  43     133.586 191.245  98.749  1.00  0.79           C  
ATOM    338  CD  LYS A  43     134.604 190.181  99.188  1.00  0.79           C  
ATOM    339  CE  LYS A  43     135.032 190.354 100.650  1.00  0.79           C  
ATOM    340  NZ  LYS A  43     135.929 189.270 101.061  1.00  0.79           N1+
ATOM    341  N   PRO A  44     130.978 192.033  94.762  1.00  0.81           N  
ATOM    342  CA  PRO A  44     130.386 191.582  93.514  1.00  0.81           C  
ATOM    343  C   PRO A  44     131.209 190.509  92.854  1.00  0.81           C  
ATOM    344  O   PRO A  44     132.435 190.556  92.893  1.00  0.81           O  
ATOM    345  CB  PRO A  44     130.316 192.844  92.631  1.00  0.81           C  
ATOM    346  CG  PRO A  44     130.340 193.998  93.636  1.00  0.81           C  
ATOM    347  CD  PRO A  44     131.254 193.464  94.739  1.00  0.81           C  
ATOM    348  N   LYS A  45     130.542 189.529  92.239  1.00  0.79           N  
ATOM    349  CA  LYS A  45     131.215 188.480  91.530  1.00  0.79           C  
ATOM    350  C   LYS A  45     130.309 188.117  90.370  1.00  0.79           C  
ATOM    351  O   LYS A  45     129.107 188.370  90.407  1.00  0.79           O  
ATOM    352  CB  LYS A  45     131.447 187.283  92.492  1.00  0.79           C  
ATOM    353  CG  LYS A  45     132.305 186.144  91.920  1.00  0.79           C  
ATOM    354  CD  LYS A  45     132.484 184.961  92.891  1.00  0.79           C  
ATOM    355  CE  LYS A  45     133.482 183.922  92.356  1.00  0.79           C  
ATOM    356  NZ  LYS A  45     133.665 182.789  93.279  1.00  0.79           N1+
ATOM    357  N   MET A  46     130.853 187.539  89.285  1.00  0.76           N  
ATOM    358  CA  MET A  46     130.052 186.964  88.226  1.00  0.76           C  
ATOM    359  C   MET A  46     130.470 185.526  88.077  1.00  0.76           C  
ATOM    360  O   MET A  46     131.641 185.190  88.231  1.00  0.76           O  
ATOM    361  CB  MET A  46     130.189 187.683  86.859  1.00  0.76           C  
ATOM    362  CG  MET A  46     129.584 189.099  86.872  1.00  0.76           C  
ATOM    363  SD  MET A  46     129.426 189.895  85.241  1.00  0.76           S  
ATOM    364  CE  MET A  46     127.997 188.934  84.653  1.00  0.76           C  
ATOM    365  N   ILE A  47     129.495 184.641  87.809  1.00  0.78           N  
ATOM    366  CA  ILE A  47     129.734 183.227  87.612  1.00  0.78           C  
ATOM    367  C   ILE A  47     128.894 182.785  86.429  1.00  0.78           C  
ATOM    368  O   ILE A  47     127.948 183.464  86.033  1.00  0.78           O  
ATOM    369  CB  ILE A  47     129.404 182.370  88.841  1.00  0.78           C  
ATOM    370  CG1 ILE A  47     127.925 182.515  89.283  1.00  0.78           C  
ATOM    371  CG2 ILE A  47     130.393 182.732  89.976  1.00  0.78           C  
ATOM    372  CD1 ILE A  47     127.533 181.559  90.414  1.00  0.78           C  
ATOM    373  N   GLY A  48     129.242 181.639  85.808  1.00  0.83           N  
ATOM    374  CA  GLY A  48     128.542 181.124  84.637  1.00  0.83           C  
ATOM    375  C   GLY A  48     127.837 179.833  84.903  1.00  0.83           C  
ATOM    376  O   GLY A  48     127.977 179.214  85.953  1.00  0.83           O  
ATOM    377  N   GLY A  49     127.062 179.364  83.914  1.00  0.75           N  
ATOM    378  CA  GLY A  49     126.440 178.059  83.998  1.00  0.75           C  
ATOM    379  C   GLY A  49     125.852 177.666  82.682  1.00  0.75           C  
ATOM    380  O   GLY A  49     126.110 178.278  81.650  1.00  0.75           O  
ATOM    381  N   ILE A  50     124.979 176.638  82.678  1.00  0.62           N  
ATOM    382  CA  ILE A  50     124.132 176.347  81.528  1.00  0.62           C  
ATOM    383  C   ILE A  50     123.221 177.538  81.230  1.00  0.62           C  
ATOM    384  O   ILE A  50     122.533 178.039  82.114  1.00  0.62           O  
ATOM    385  CB  ILE A  50     123.293 175.078  81.727  1.00  0.62           C  
ATOM    386  CG1 ILE A  50     124.179 173.848  82.054  1.00  0.62           C  
ATOM    387  CG2 ILE A  50     122.379 174.819  80.504  1.00  0.62           C  
ATOM    388  CD1 ILE A  50     123.369 172.629  82.520  1.00  0.62           C  
ATOM    389  N   GLY A  51     123.243 178.026  79.970  1.00  0.64           N  
ATOM    390  CA  GLY A  51     122.417 179.133  79.509  1.00  0.64           C  
ATOM    391  C   GLY A  51     122.943 180.531  79.709  1.00  0.64           C  
ATOM    392  O   GLY A  51     122.276 181.472  79.285  1.00  0.64           O  
ATOM    393  N   GLY A  52     124.139 180.753  80.299  1.00  0.76           N  
ATOM    394  CA  GLY A  52     124.658 182.121  80.384  1.00  0.76           C  
ATOM    395  C   GLY A  52     125.548 182.404  81.564  1.00  0.76           C  
ATOM    396  O   GLY A  52     126.229 181.520  82.084  1.00  0.76           O  
ATOM    397  N   PHE A  53     125.549 183.674  82.020  1.00  0.70           N  
ATOM    398  CA  PHE A  53     126.367 184.180  83.107  1.00  0.70           C  
ATOM    399  C   PHE A  53     125.521 185.131  83.930  1.00  0.70           C  
ATOM    400  O   PHE A  53     124.721 185.890  83.388  1.00  0.70           O  
ATOM    401  CB  PHE A  53     127.615 184.985  82.632  1.00  0.70           C  
ATOM    402  CG  PHE A  53     128.680 184.096  82.054  1.00  0.70           C  
ATOM    403  CD1 PHE A  53     128.581 183.598  80.745  1.00  0.70           C  
ATOM    404  CD2 PHE A  53     129.817 183.778  82.814  1.00  0.70           C  
ATOM    405  CE1 PHE A  53     129.577 182.766  80.218  1.00  0.70           C  
ATOM    406  CE2 PHE A  53     130.822 182.957  82.288  1.00  0.70           C  
ATOM    407  CZ  PHE A  53     130.699 182.447  80.991  1.00  0.70           C  
ATOM    408  N   ILE A  54     125.684 185.108  85.268  1.00  0.74           N  
ATOM    409  CA  ILE A  54     124.903 185.924  86.180  1.00  0.74           C  
ATOM    410  C   ILE A  54     125.820 186.671  87.130  1.00  0.74           C  
ATOM    411  O   ILE A  54     126.932 186.244  87.440  1.00  0.74           O  
ATOM    412  CB  ILE A  54     123.895 185.127  87.016  1.00  0.74           C  
ATOM    413  CG1 ILE A  54     124.552 183.944  87.773  1.00  0.74           C  
ATOM    414  CG2 ILE A  54     122.753 184.662  86.085  1.00  0.74           C  
ATOM    415  CD1 ILE A  54     123.654 183.362  88.872  1.00  0.74           C  
ATOM    416  N   LYS A  55     125.351 187.832  87.637  1.00  0.76           N  
ATOM    417  CA  LYS A  55     125.961 188.507  88.767  1.00  0.76           C  
ATOM    418  C   LYS A  55     125.502 187.876  90.064  1.00  0.76           C  
ATOM    419  O   LYS A  55     124.334 187.538  90.232  1.00  0.76           O  
ATOM    420  CB  LYS A  55     125.590 190.009  88.845  1.00  0.76           C  
ATOM    421  CG  LYS A  55     126.159 190.849  87.696  1.00  0.76           C  
ATOM    422  CD  LYS A  55     125.877 192.348  87.882  1.00  0.76           C  
ATOM    423  CE  LYS A  55     126.485 193.205  86.767  1.00  0.76           C  
ATOM    424  NZ  LYS A  55     126.204 194.637  87.012  1.00  0.76           N1+
ATOM    425  N   VAL A  56     126.430 187.730  91.020  1.00  0.80           N  
ATOM    426  CA  VAL A  56     126.149 187.129  92.301  1.00  0.80           C  
ATOM    427  C   VAL A  56     126.841 187.935  93.379  1.00  0.80           C  
ATOM    428  O   VAL A  56     127.746 188.731  93.140  1.00  0.80           O  
ATOM    429  CB  VAL A  56     126.567 185.659  92.384  1.00  0.80           C  
ATOM    430  CG1 VAL A  56     125.660 184.806  91.481  1.00  0.80           C  
ATOM    431  CG2 VAL A  56     128.039 185.478  91.973  1.00  0.80           C  
ATOM    432  N   ARG A  57     126.373 187.759  94.623  1.00  0.73           N  
ATOM    433  CA  ARG A  57     126.847 188.488  95.773  1.00  0.73           C  
ATOM    434  C   ARG A  57     127.721 187.584  96.613  1.00  0.73           C  
ATOM    435  O   ARG A  57     127.235 186.609  97.170  1.00  0.73           O  
ATOM    436  CB  ARG A  57     125.640 188.890  96.653  1.00  0.73           C  
ATOM    437  CG  ARG A  57     124.570 189.725  95.932  1.00  0.73           C  
ATOM    438  CD  ARG A  57     123.433 190.137  96.866  1.00  0.73           C  
ATOM    439  NE  ARG A  57     122.539 191.008  96.037  1.00  0.73           N  
ATOM    440  CZ  ARG A  57     121.459 191.647  96.503  1.00  0.73           C  
ATOM    441  NH1 ARG A  57     121.056 191.475  97.755  1.00  0.73           N1+
ATOM    442  NH2 ARG A  57     120.775 192.462  95.702  1.00  0.73           N  
ATOM    443  N   GLN A  58     129.031 187.871  96.728  1.00  0.79           N  
ATOM    444  CA  GLN A  58     129.928 187.044  97.512  1.00  0.79           C  
ATOM    445  C   GLN A  58     129.964 187.440  98.979  1.00  0.79           C  
ATOM    446  O   GLN A  58     130.247 188.589  99.322  1.00  0.79           O  
ATOM    447  CB  GLN A  58     131.367 187.097  96.940  1.00  0.79           C  
ATOM    448  CG  GLN A  58     132.394 186.236  97.720  1.00  0.79           C  
ATOM    449  CD  GLN A  58     133.797 186.343  97.132  1.00  0.79           C  
ATOM    450  NE2 GLN A  58     134.830 186.485  97.986  1.00  0.79           N  
ATOM    451  OE1 GLN A  58     133.982 186.258  95.909  1.00  0.79           O  
ATOM    452  N   TYR A  59     129.713 186.451  99.864  1.00  0.80           N  
ATOM    453  CA  TYR A  59     129.884 186.542 101.298  1.00  0.80           C  
ATOM    454  C   TYR A  59     130.878 185.458 101.698  1.00  0.80           C  
ATOM    455  O   TYR A  59     130.853 184.350 101.169  1.00  0.80           O  
ATOM    456  CB  TYR A  59     128.560 186.291 102.067  1.00  0.80           C  
ATOM    457  CG  TYR A  59     127.501 187.276 101.677  1.00  0.80           C  
ATOM    458  CD1 TYR A  59     126.610 187.005 100.623  1.00  0.80           C  
ATOM    459  CD2 TYR A  59     127.369 188.478 102.384  1.00  0.80           C  
ATOM    460  CE1 TYR A  59     125.600 187.920 100.294  1.00  0.80           C  
ATOM    461  CE2 TYR A  59     126.357 189.386 102.059  1.00  0.80           C  
ATOM    462  CZ  TYR A  59     125.467 189.107 101.019  1.00  0.80           C  
ATOM    463  OH  TYR A  59     124.477 190.056 100.690  1.00  0.80           O  
ATOM    464  N   ASP A  60     131.790 185.761 102.642  1.00  0.80           N  
ATOM    465  CA  ASP A  60     132.902 184.907 103.010  1.00  0.80           C  
ATOM    466  C   ASP A  60     132.781 184.556 104.485  1.00  0.80           C  
ATOM    467  O   ASP A  60     132.157 185.286 105.253  1.00  0.80           O  
ATOM    468  CB  ASP A  60     134.260 185.625 102.811  1.00  0.80           C  
ATOM    469  CG  ASP A  60     134.568 185.842 101.345  1.00  0.80           C  
ATOM    470  OD1 ASP A  60     134.644 184.888 100.539  1.00  0.80           O  
ATOM    471  OD2 ASP A  60     134.782 187.020 100.979  1.00  0.80           O1-
ATOM    472  N   GLN A  61     133.378 183.415 104.904  1.00  0.78           N  
ATOM    473  CA  GLN A  61     133.448 182.941 106.286  1.00  0.78           C  
ATOM    474  C   GLN A  61     132.094 182.685 106.933  1.00  0.78           C  
ATOM    475  O   GLN A  61     131.884 182.886 108.128  1.00  0.78           O  
ATOM    476  CB  GLN A  61     134.336 183.837 107.195  1.00  0.78           C  
ATOM    477  CG  GLN A  61     135.808 183.970 106.733  1.00  0.78           C  
ATOM    478  CD  GLN A  61     136.537 182.632 106.786  1.00  0.78           C  
ATOM    479  NE2 GLN A  61     137.327 182.301 105.747  1.00  0.78           N  
ATOM    480  OE1 GLN A  61     136.417 181.865 107.755  1.00  0.78           O  
ATOM    481  N   ILE A  62     131.137 182.161 106.153  1.00  0.77           N  
ATOM    482  CA  ILE A  62     129.807 181.873 106.633  1.00  0.77           C  
ATOM    483  C   ILE A  62     129.823 180.494 107.252  1.00  0.77           C  
ATOM    484  O   ILE A  62     130.145 179.503 106.601  1.00  0.77           O  
ATOM    485  CB  ILE A  62     128.780 181.937 105.504  1.00  0.77           C  
ATOM    486  CG1 ILE A  62     128.795 183.313 104.782  1.00  0.77           C  
ATOM    487  CG2 ILE A  62     127.366 181.579 106.018  1.00  0.77           C  
ATOM    488  CD1 ILE A  62     128.413 184.508 105.665  1.00  0.77           C  
ATOM    489  N   LEU A  63     129.489 180.407 108.555  1.00  0.79           N  
ATOM    490  CA  LEU A  63     129.247 179.150 109.232  1.00  0.79           C  
ATOM    491  C   LEU A  63     127.927 178.563 108.775  1.00  0.79           C  
ATOM    492  O   LEU A  63     126.878 179.197 108.851  1.00  0.79           O  
ATOM    493  CB  LEU A  63     129.249 179.339 110.770  1.00  0.79           C  
ATOM    494  CG  LEU A  63     128.878 178.100 111.620  1.00  0.79           C  
ATOM    495  CD1 LEU A  63     129.865 176.930 111.460  1.00  0.79           C  
ATOM    496  CD2 LEU A  63     128.764 178.510 113.097  1.00  0.79           C  
ATOM    497  N   ILE A  64     127.968 177.323 108.268  1.00  0.81           N  
ATOM    498  CA  ILE A  64     126.806 176.688 107.704  1.00  0.81           C  
ATOM    499  C   ILE A  64     126.839 175.222 108.096  1.00  0.81           C  
ATOM    500  O   ILE A  64     127.838 174.527 107.953  1.00  0.81           O  
ATOM    501  CB  ILE A  64     126.737 176.922 106.189  1.00  0.81           C  
ATOM    502  CG1 ILE A  64     125.544 176.188 105.525  1.00  0.81           C  
ATOM    503  CG2 ILE A  64     128.098 176.609 105.520  1.00  0.81           C  
ATOM    504  CD1 ILE A  64     125.335 176.569 104.052  1.00  0.81           C  
ATOM    505  N   GLU A  65     125.725 174.710 108.654  1.00  0.83           N  
ATOM    506  CA  GLU A  65     125.582 173.299 108.973  1.00  0.83           C  
ATOM    507  C   GLU A  65     124.867 172.638 107.810  1.00  0.83           C  
ATOM    508  O   GLU A  65     123.759 173.021 107.465  1.00  0.83           O  
ATOM    509  CB  GLU A  65     124.758 173.119 110.275  1.00  0.83           C  
ATOM    510  CG  GLU A  65     124.551 171.671 110.792  1.00  0.83           C  
ATOM    511  CD  GLU A  65     123.525 171.642 111.927  1.00  0.83           C  
ATOM    512  OE1 GLU A  65     123.717 172.381 112.922  1.00  0.83           O  
ATOM    513  OE2 GLU A  65     122.496 170.914 111.816  1.00  0.83           O1-
ATOM    514  N   ILE A  66     125.510 171.649 107.156  1.00  0.82           N  
ATOM    515  CA  ILE A  66     125.015 171.004 105.951  1.00  0.82           C  
ATOM    516  C   ILE A  66     124.781 169.548 106.296  1.00  0.82           C  
ATOM    517  O   ILE A  66     125.714 168.798 106.566  1.00  0.82           O  
ATOM    518  CB  ILE A  66     126.025 171.076 104.804  1.00  0.82           C  
ATOM    519  CG1 ILE A  66     126.373 172.545 104.461  1.00  0.82           C  
ATOM    520  CG2 ILE A  66     125.478 170.315 103.570  1.00  0.82           C  
ATOM    521  CD1 ILE A  66     127.553 172.687 103.492  1.00  0.82           C  
ATOM    522  N   CYS A  67     123.502 169.115 106.332  1.00  0.79           N  
ATOM    523  CA  CYS A  67     123.099 167.762 106.721  1.00  0.79           C  
ATOM    524  C   CYS A  67     123.616 167.325 108.102  1.00  0.79           C  
ATOM    525  O   CYS A  67     123.998 166.175 108.312  1.00  0.79           O  
ATOM    526  CB  CYS A  67     123.437 166.699 105.622  1.00  0.79           C  
ATOM    527  SG  CYS A  67     122.399 165.194 105.664  1.00  0.79           S  
ATOM    528  N   GLY A  68     123.650 168.245 109.096  1.00  0.78           N  
ATOM    529  CA  GLY A  68     124.191 167.966 110.428  1.00  0.78           C  
ATOM    530  C   GLY A  68     125.700 168.027 110.542  1.00  0.78           C  
ATOM    531  O   GLY A  68     126.253 167.777 111.611  1.00  0.78           O  
ATOM    532  N   HIS A  69     126.419 168.393 109.463  1.00  0.74           N  
ATOM    533  CA  HIS A  69     127.869 168.485 109.462  1.00  0.74           C  
ATOM    534  C   HIS A  69     128.281 169.923 109.246  1.00  0.74           C  
ATOM    535  O   HIS A  69     127.782 170.604 108.356  1.00  0.74           O  
ATOM    536  CB  HIS A  69     128.499 167.669 108.315  1.00  0.74           C  
ATOM    537  CG  HIS A  69     128.113 166.241 108.336  1.00  0.74           C  
ATOM    538  CD2 HIS A  69     127.119 165.604 107.667  1.00  0.74           C  
ATOM    539  ND1 HIS A  69     128.849 165.350 109.085  1.00  0.74           N  
ATOM    540  CE1 HIS A  69     128.287 164.179 108.855  1.00  0.74           C  
ATOM    541  NE2 HIS A  69     127.236 164.278 108.007  1.00  0.74           N  
ATOM    542  N   LYS A  70     129.203 170.452 110.070  1.00  0.78           N  
ATOM    543  CA  LYS A  70     129.654 171.824 109.929  1.00  0.78           C  
ATOM    544  C   LYS A  70     130.536 172.077 108.721  1.00  0.78           C  
ATOM    545  O   LYS A  70     131.353 171.250 108.327  1.00  0.78           O  
ATOM    546  CB  LYS A  70     130.398 172.336 111.185  1.00  0.78           C  
ATOM    547  CG  LYS A  70     129.517 172.345 112.441  1.00  0.78           C  
ATOM    548  CD  LYS A  70     130.227 173.024 113.622  1.00  0.78           C  
ATOM    549  CE  LYS A  70     129.398 172.994 114.909  1.00  0.78           C  
ATOM    550  NZ  LYS A  70     130.055 173.806 115.957  1.00  0.78           N1+
ATOM    551  N   ALA A  71     130.411 173.287 108.159  1.00  0.85           N  
ATOM    552  CA  ALA A  71     131.331 173.823 107.199  1.00  0.85           C  
ATOM    553  C   ALA A  71     131.418 175.318 107.448  1.00  0.85           C  
ATOM    554  O   ALA A  71     130.487 175.936 107.954  1.00  0.85           O  
ATOM    555  CB  ALA A  71     130.809 173.548 105.776  1.00  0.85           C  
ATOM    556  N   ILE A  72     132.571 175.937 107.133  1.00  0.83           N  
ATOM    557  CA  ILE A  72     132.725 177.378 107.209  1.00  0.83           C  
ATOM    558  C   ILE A  72     133.301 177.775 105.874  1.00  0.83           C  
ATOM    559  O   ILE A  72     134.272 177.192 105.403  1.00  0.83           O  
ATOM    560  CB  ILE A  72     133.630 177.845 108.354  1.00  0.83           C  
ATOM    561  CG1 ILE A  72     133.045 177.402 109.719  1.00  0.83           C  
ATOM    562  CG2 ILE A  72     133.794 179.385 108.301  1.00  0.83           C  
ATOM    563  CD1 ILE A  72     133.989 177.621 110.908  1.00  0.83           C  
ATOM    564  N   GLY A  73     132.698 178.756 105.176  1.00  0.87           N  
ATOM    565  CA  GLY A  73     133.288 179.142 103.910  1.00  0.87           C  
ATOM    566  C   GLY A  73     132.494 180.155 103.157  1.00  0.87           C  
ATOM    567  O   GLY A  73     131.639 180.851 103.692  1.00  0.87           O  
ATOM    568  N   THR A  74     132.819 180.278 101.863  1.00  0.85           N  
ATOM    569  CA  THR A  74     132.204 181.190 100.910  1.00  0.85           C  
ATOM    570  C   THR A  74     130.807 180.777 100.504  1.00  0.85           C  
ATOM    571  O   THR A  74     130.573 179.660 100.044  1.00  0.85           O  
ATOM    572  CB  THR A  74     133.019 181.331  99.635  1.00  0.85           C  
ATOM    573  CG2 THR A  74     132.568 182.550  98.822  1.00  0.85           C  
ATOM    574  OG1 THR A  74     134.389 181.505  99.964  1.00  0.85           O  
ATOM    575  N   VAL A  75     129.835 181.697 100.637  1.00  0.85           N  
ATOM    576  CA  VAL A  75     128.469 181.483 100.196  1.00  0.85           C  
ATOM    577  C   VAL A  75     128.142 182.639  99.281  1.00  0.85           C  
ATOM    578  O   VAL A  75     128.304 183.803  99.631  1.00  0.85           O  
ATOM    579  CB  VAL A  75     127.462 181.431 101.347  1.00  0.85           C  
ATOM    580  CG1 VAL A  75     126.012 181.309 100.829  1.00  0.85           C  
ATOM    581  CG2 VAL A  75     127.789 180.226 102.252  1.00  0.85           C  
ATOM    582  N   LEU A  76     127.685 182.347  98.052  1.00  0.85           N  
ATOM    583  CA  LEU A  76     127.228 183.370  97.145  1.00  0.85           C  
ATOM    584  C   LEU A  76     125.716 183.473  97.242  1.00  0.85           C  
ATOM    585  O   LEU A  76     125.024 182.520  97.583  1.00  0.85           O  
ATOM    586  CB  LEU A  76     127.634 183.083  95.677  1.00  0.85           C  
ATOM    587  CG  LEU A  76     129.117 182.710  95.451  1.00  0.85           C  
ATOM    588  CD1 LEU A  76     129.350 182.372  93.975  1.00  0.85           C  
ATOM    589  CD2 LEU A  76     130.094 183.808  95.889  1.00  0.85           C  
ATOM    590  N   VAL A  77     125.162 184.657  96.935  1.00  0.82           N  
ATOM    591  CA  VAL A  77     123.722 184.857  96.856  1.00  0.82           C  
ATOM    592  C   VAL A  77     123.381 185.318  95.444  1.00  0.82           C  
ATOM    593  O   VAL A  77     124.029 186.210  94.900  1.00  0.82           O  
ATOM    594  CB  VAL A  77     123.224 185.832  97.923  1.00  0.82           C  
ATOM    595  CG1 VAL A  77     121.740 186.185  97.726  1.00  0.82           C  
ATOM    596  CG2 VAL A  77     123.424 185.191  99.314  1.00  0.82           C  
ATOM    597  N   GLY A  78     122.372 184.697  94.787  1.00  0.79           N  
ATOM    598  CA  GLY A  78     122.031 185.009  93.404  1.00  0.79           C  
ATOM    599  C   GLY A  78     120.777 184.302  92.948  1.00  0.79           C  
ATOM    600  O   GLY A  78     120.231 183.499  93.695  1.00  0.79           O  
ATOM    601  N   PRO A  79     120.291 184.533  91.732  1.00  0.81           N  
ATOM    602  CA  PRO A  79     118.955 184.099  91.310  1.00  0.81           C  
ATOM    603  C   PRO A  79     118.957 182.666  90.768  1.00  0.81           C  
ATOM    604  O   PRO A  79     118.416 182.413  89.694  1.00  0.81           O  
ATOM    605  CB  PRO A  79     118.634 185.098  90.175  1.00  0.81           C  
ATOM    606  CG  PRO A  79     120.002 185.396  89.557  1.00  0.81           C  
ATOM    607  CD  PRO A  79     120.886 185.486  90.795  1.00  0.81           C  
ATOM    608  N   THR A  80     119.549 181.690  91.484  1.00  0.75           N  
ATOM    609  CA  THR A  80     119.494 180.273  91.138  1.00  0.75           C  
ATOM    610  C   THR A  80     118.097 179.692  91.389  1.00  0.75           C  
ATOM    611  O   THR A  80     117.411 180.167  92.288  1.00  0.75           O  
ATOM    612  CB  THR A  80     120.564 179.443  91.854  1.00  0.75           C  
ATOM    613  CG2 THR A  80     121.931 179.808  91.262  1.00  0.75           C  
ATOM    614  OG1 THR A  80     120.641 179.745  93.239  1.00  0.75           O  
ATOM    615  N   PRO A  81     117.579 178.691  90.659  1.00  0.75           N  
ATOM    616  CA  PRO A  81     116.182 178.265  90.792  1.00  0.75           C  
ATOM    617  C   PRO A  81     116.010 177.338  91.973  1.00  0.75           C  
ATOM    618  O   PRO A  81     114.886 177.011  92.345  1.00  0.75           O  
ATOM    619  CB  PRO A  81     115.902 177.497  89.487  1.00  0.75           C  
ATOM    620  CG  PRO A  81     117.279 176.968  89.076  1.00  0.75           C  
ATOM    621  CD  PRO A  81     118.205 178.120  89.470  1.00  0.75           C  
ATOM    622  N   VAL A  82     117.120 176.849  92.534  1.00  0.81           N  
ATOM    623  CA  VAL A  82     117.140 176.047  93.724  1.00  0.81           C  
ATOM    624  C   VAL A  82     118.438 176.415  94.396  1.00  0.81           C  
ATOM    625  O   VAL A  82     119.427 176.707  93.725  1.00  0.81           O  
ATOM    626  CB  VAL A  82     117.053 174.532  93.443  1.00  0.81           C  
ATOM    627  CG1 VAL A  82     118.253 174.010  92.616  1.00  0.81           C  
ATOM    628  CG2 VAL A  82     116.895 173.726  94.752  1.00  0.81           C  
ATOM    629  N   ASN A  83     118.476 176.443  95.744  1.00  0.84           N  
ATOM    630  CA  ASN A  83     119.708 176.629  96.489  1.00  0.84           C  
ATOM    631  C   ASN A  83     120.706 175.515  96.208  1.00  0.84           C  
ATOM    632  O   ASN A  83     120.355 174.341  96.223  1.00  0.84           O  
ATOM    633  CB  ASN A  83     119.451 176.611  98.010  1.00  0.84           C  
ATOM    634  CG  ASN A  83     118.625 177.794  98.465  1.00  0.84           C  
ATOM    635  ND2 ASN A  83     117.712 177.551  99.422  1.00  0.84           N  
ATOM    636  OD1 ASN A  83     118.804 178.940  98.027  1.00  0.84           O  
ATOM    637  N   ILE A  84     121.974 175.873  95.954  1.00  0.85           N  
ATOM    638  CA  ILE A  84     122.958 174.960  95.407  1.00  0.85           C  
ATOM    639  C   ILE A  84     124.195 175.002  96.276  1.00  0.85           C  
ATOM    640  O   ILE A  84     124.718 176.063  96.586  1.00  0.85           O  
ATOM    641  CB  ILE A  84     123.224 175.344  93.948  1.00  0.85           C  
ATOM    642  CG1 ILE A  84     122.158 174.635  93.078  1.00  0.85           C  
ATOM    643  CG2 ILE A  84     124.652 175.000  93.471  1.00  0.85           C  
ATOM    644  CD1 ILE A  84     122.012 175.195  91.660  1.00  0.85           C  
ATOM    645  N   ILE A  85     124.681 173.821  96.714  1.00  0.85           N  
ATOM    646  CA  ILE A  85     125.882 173.687  97.519  1.00  0.85           C  
ATOM    647  C   ILE A  85     126.976 173.190  96.608  1.00  0.85           C  
ATOM    648  O   ILE A  85     126.953 172.050  96.158  1.00  0.85           O  
ATOM    649  CB  ILE A  85     125.726 172.688  98.663  1.00  0.85           C  
ATOM    650  CG1 ILE A  85     124.521 173.034  99.567  1.00  0.85           C  
ATOM    651  CG2 ILE A  85     127.041 172.631  99.480  1.00  0.85           C  
ATOM    652  CD1 ILE A  85     124.051 171.828 100.389  1.00  0.85           C  
ATOM    653  N   GLY A  86     127.964 174.060  96.323  1.00  0.88           N  
ATOM    654  CA  GLY A  86     129.037 173.750  95.399  1.00  0.88           C  
ATOM    655  C   GLY A  86     130.247 173.199  96.087  1.00  0.88           C  
ATOM    656  O   GLY A  86     130.373 173.186  97.311  1.00  0.88           O  
ATOM    657  N   ARG A  87     131.218 172.780  95.263  1.00  0.79           N  
ATOM    658  CA  ARG A  87     132.409 172.049  95.634  1.00  0.79           C  
ATOM    659  C   ARG A  87     133.273 172.663  96.738  1.00  0.79           C  
ATOM    660  O   ARG A  87     133.798 171.943  97.585  1.00  0.79           O  
ATOM    661  CB  ARG A  87     133.265 171.782  94.384  1.00  0.79           C  
ATOM    662  CG  ARG A  87     134.342 170.709  94.608  1.00  0.79           C  
ATOM    663  CD  ARG A  87     135.211 170.440  93.380  1.00  0.79           C  
ATOM    664  NE  ARG A  87     135.871 171.722  92.998  1.00  0.79           N  
ATOM    665  CZ  ARG A  87     136.942 172.258  93.591  1.00  0.79           C  
ATOM    666  NH1 ARG A  87     137.451 171.729  94.694  1.00  0.79           N1+
ATOM    667  NH2 ARG A  87     137.495 173.343  93.056  1.00  0.79           N  
ATOM    668  N   ASN A  88     133.401 174.008  96.799  1.00  0.86           N  
ATOM    669  CA  ASN A  88     134.083 174.735  97.868  1.00  0.86           C  
ATOM    670  C   ASN A  88     133.535 174.451  99.268  1.00  0.86           C  
ATOM    671  O   ASN A  88     134.306 174.385 100.225  1.00  0.86           O  
ATOM    672  CB  ASN A  88     134.083 176.274  97.613  1.00  0.86           C  
ATOM    673  CG  ASN A  88     135.156 176.635  96.593  1.00  0.86           C  
ATOM    674  ND2 ASN A  88     134.934 177.653  95.743  1.00  0.86           N  
ATOM    675  OD1 ASN A  88     136.231 176.017  96.571  1.00  0.86           O  
ATOM    676  N   LEU A  89     132.212 174.239  99.442  1.00  0.84           N  
ATOM    677  CA  LEU A  89     131.684 173.784 100.721  1.00  0.84           C  
ATOM    678  C   LEU A  89     131.529 172.276 100.781  1.00  0.84           C  
ATOM    679  O   LEU A  89     131.568 171.703 101.869  1.00  0.84           O  
ATOM    680  CB  LEU A  89     130.302 174.385 101.056  1.00  0.84           C  
ATOM    681  CG  LEU A  89     130.286 175.889 101.386  1.00  0.84           C  
ATOM    682  CD1 LEU A  89     128.864 176.271 101.816  1.00  0.84           C  
ATOM    683  CD2 LEU A  89     131.258 176.269 102.518  1.00  0.84           C  
ATOM    684  N   LEU A  90     131.431 171.570  99.631  1.00  0.81           N  
ATOM    685  CA  LEU A  90     131.399 170.111  99.617  1.00  0.81           C  
ATOM    686  C   LEU A  90     132.723 169.482 100.027  1.00  0.81           C  
ATOM    687  O   LEU A  90     132.746 168.317 100.413  1.00  0.81           O  
ATOM    688  CB  LEU A  90     131.026 169.502  98.243  1.00  0.81           C  
ATOM    689  CG  LEU A  90     129.632 169.858  97.695  1.00  0.81           C  
ATOM    690  CD1 LEU A  90     129.500 169.349  96.255  1.00  0.81           C  
ATOM    691  CD2 LEU A  90     128.490 169.288  98.550  1.00  0.81           C  
ATOM    692  N   THR A  91     133.834 170.249  99.960  1.00  0.79           N  
ATOM    693  CA  THR A  91     135.150 169.854 100.456  1.00  0.79           C  
ATOM    694  C   THR A  91     135.424 170.352 101.880  1.00  0.79           C  
ATOM    695  O   THR A  91     136.413 169.980 102.510  1.00  0.79           O  
ATOM    696  CB  THR A  91     136.254 170.333  99.503  1.00  0.79           C  
ATOM    697  CG2 THR A  91     136.518 171.846  99.569  1.00  0.79           C  
ATOM    698  OG1 THR A  91     137.488 169.691  99.756  1.00  0.79           O  
ATOM    699  N   GLN A  92     134.539 171.197 102.463  1.00  0.71           N  
ATOM    700  CA  GLN A  92     134.592 171.552 103.879  1.00  0.71           C  
ATOM    701  C   GLN A  92     133.868 170.517 104.718  1.00  0.71           C  
ATOM    702  O   GLN A  92     134.323 170.110 105.787  1.00  0.71           O  
ATOM    703  CB  GLN A  92     133.996 172.958 104.151  1.00  0.71           C  
ATOM    704  CG  GLN A  92     134.857 174.124 103.609  1.00  0.71           C  
ATOM    705  CD  GLN A  92     136.235 174.152 104.261  1.00  0.71           C  
ATOM    706  NE2 GLN A  92     137.288 174.442 103.475  1.00  0.71           N  
ATOM    707  OE1 GLN A  92     136.386 173.920 105.474  1.00  0.71           O  
ATOM    708  N   ILE A  93     132.724 170.009 104.217  1.00  0.73           N  
ATOM    709  CA  ILE A  93     132.206 168.728 104.663  1.00  0.73           C  
ATOM    710  C   ILE A  93     133.023 167.641 103.986  1.00  0.73           C  
ATOM    711  O   ILE A  93     133.784 167.897 103.062  1.00  0.73           O  
ATOM    712  CB  ILE A  93     130.712 168.527 104.396  1.00  0.73           C  
ATOM    713  CG1 ILE A  93     130.362 168.557 102.887  1.00  0.73           C  
ATOM    714  CG2 ILE A  93     129.943 169.613 105.179  1.00  0.73           C  
ATOM    715  CD1 ILE A  93     128.912 168.167 102.568  1.00  0.73           C  
ATOM    716  N   GLY A  94     132.920 166.372 104.413  1.00  0.78           N  
ATOM    717  CA  GLY A  94     133.806 165.347 103.872  1.00  0.78           C  
ATOM    718  C   GLY A  94     133.338 164.668 102.607  1.00  0.78           C  
ATOM    719  O   GLY A  94     133.906 163.643 102.249  1.00  0.78           O  
ATOM    720  N   CYS A  95     132.250 165.152 101.964  1.00  0.80           N  
ATOM    721  CA  CYS A  95     131.512 164.473 100.893  1.00  0.80           C  
ATOM    722  C   CYS A  95     132.366 163.871  99.771  1.00  0.80           C  
ATOM    723  O   CYS A  95     133.176 164.535  99.128  1.00  0.80           O  
ATOM    724  CB  CYS A  95     130.382 165.370 100.285  1.00  0.80           C  
ATOM    725  SG  CYS A  95     129.197 164.516  99.177  1.00  0.80           S  
ATOM    726  N   THR A  96     132.167 162.564  99.511  1.00  0.80           N  
ATOM    727  CA  THR A  96     132.875 161.817  98.481  1.00  0.80           C  
ATOM    728  C   THR A  96     131.887 161.076  97.620  1.00  0.80           C  
ATOM    729  O   THR A  96     130.731 160.858  97.978  1.00  0.80           O  
ATOM    730  CB  THR A  96     133.915 160.804  98.984  1.00  0.80           C  
ATOM    731  CG2 THR A  96     135.064 161.562  99.652  1.00  0.80           C  
ATOM    732  OG1 THR A  96     133.421 159.882  99.949  1.00  0.80           O  
ATOM    733  N   LEU A  97     132.338 160.682  96.415  1.00  0.68           N  
ATOM    734  CA  LEU A  97     131.558 159.867  95.506  1.00  0.68           C  
ATOM    735  C   LEU A  97     131.865 158.386  95.681  1.00  0.68           C  
ATOM    736  O   LEU A  97     132.954 157.985  96.090  1.00  0.68           O  
ATOM    737  CB  LEU A  97     131.849 160.218  94.027  1.00  0.68           C  
ATOM    738  CG  LEU A  97     131.642 161.696  93.638  1.00  0.68           C  
ATOM    739  CD1 LEU A  97     132.086 161.914  92.184  1.00  0.68           C  
ATOM    740  CD2 LEU A  97     130.185 162.151  93.818  1.00  0.68           C  
ATOM    741  N   ASN A  98     130.891 157.524  95.335  1.00  0.71           N  
ATOM    742  CA  ASN A  98     131.064 156.089  95.172  1.00  0.71           C  
ATOM    743  C   ASN A  98     130.736 155.777  93.722  1.00  0.71           C  
ATOM    744  O   ASN A  98     129.980 156.487  93.076  1.00  0.71           O  
ATOM    745  CB  ASN A  98     130.136 155.270  96.107  1.00  0.71           C  
ATOM    746  CG  ASN A  98     130.572 155.231  97.571  1.00  0.71           C  
ATOM    747  ND2 ASN A  98     131.551 156.052  97.991  1.00  0.71           N  
ATOM    748  OD1 ASN A  98     130.054 154.444  98.374  1.00  0.71           O  
ATOM    749  N   PHE A  99     131.382 154.744  93.149  1.00  0.42           N  
ATOM    750  CA  PHE A  99     131.456 154.524  91.713  1.00  0.42           C  
ATOM    751  C   PHE A  99     130.883 153.148  91.398  1.00  0.42           C  
ATOM    752  O   PHE A  99     130.779 152.358  92.336  1.00  0.42           O  
ATOM    753  CB  PHE A  99     132.947 154.591  91.267  1.00  0.42           C  
ATOM    754  CG  PHE A  99     133.345 155.957  90.770  1.00  0.42           C  
ATOM    755  CD1 PHE A  99     133.006 157.138  91.454  1.00  0.42           C  
ATOM    756  CD2 PHE A  99     134.102 156.066  89.590  1.00  0.42           C  
ATOM    757  CE1 PHE A  99     133.355 158.389  90.946  1.00  0.42           C  
ATOM    758  CE2 PHE A  99     134.498 157.319  89.108  1.00  0.42           C  
ATOM    759  CZ  PHE A  99     134.099 158.480  89.771  1.00  0.42           C  
ATOM    760  N   PRO A 100     130.477 152.829  90.151  1.00  0.33           N  
ATOM    761  CA  PRO A 100     129.739 151.617  89.797  1.00  0.33           C  
ATOM    762  C   PRO A 100     130.232 150.305  90.363  1.00  0.33           C  
ATOM    763  O   PRO A 100     131.434 150.077  90.496  1.00  0.33           O  
ATOM    764  CB  PRO A 100     129.640 151.616  88.264  1.00  0.33           C  
ATOM    765  CG  PRO A 100     130.719 152.599  87.821  1.00  0.33           C  
ATOM    766  CD  PRO A 100     130.707 153.631  88.949  1.00  0.33           C  
ATOM    767  N   ILE A 101     129.266 149.443  90.711  1.00  0.31           N  
ATOM    768  CA  ILE A 101     129.463 148.187  91.387  1.00  0.31           C  
ATOM    769  C   ILE A 101     129.702 147.031  90.429  1.00  0.31           C  
ATOM    770  O   ILE A 101     129.397 147.068  89.242  1.00  0.31           O  
ATOM    771  CB  ILE A 101     128.289 147.885  92.315  1.00  0.31           C  
ATOM    772  CG1 ILE A 101     126.938 147.762  91.562  1.00  0.31           C  
ATOM    773  CG2 ILE A 101     128.263 148.995  93.394  1.00  0.31           C  
ATOM    774  CD1 ILE A 101     125.806 147.233  92.453  1.00  0.31           C  
ATOM    775  N   SER A 102     130.289 145.943  90.951  1.00  0.32           N  
ATOM    776  CA  SER A 102     130.478 144.676  90.273  1.00  0.32           C  
ATOM    777  C   SER A 102     129.181 143.850  90.329  1.00  0.32           C  
ATOM    778  O   SER A 102     128.248 144.276  91.006  1.00  0.32           O  
ATOM    779  CB  SER A 102     131.671 143.938  90.951  1.00  0.32           C  
ATOM    780  OG  SER A 102     131.449 143.810  92.358  1.00  0.32           O  
ATOM    781  N   PRO A 103     129.004 142.698  89.658  1.00  0.32           N  
ATOM    782  CA  PRO A 103     127.729 141.971  89.646  1.00  0.32           C  
ATOM    783  C   PRO A 103     127.300 141.448  91.000  1.00  0.32           C  
ATOM    784  O   PRO A 103     126.104 141.261  91.225  1.00  0.32           O  
ATOM    785  CB  PRO A 103     127.962 140.800  88.674  1.00  0.32           C  
ATOM    786  CG  PRO A 103     129.052 141.318  87.734  1.00  0.32           C  
ATOM    787  CD  PRO A 103     129.923 142.169  88.657  1.00  0.32           C  
ATOM    788  N   ILE A 104     128.257 141.138  91.886  1.00  0.57           N  
ATOM    789  CA  ILE A 104     127.973 140.571  93.181  1.00  0.57           C  
ATOM    790  C   ILE A 104     129.094 140.978  94.119  1.00  0.57           C  
ATOM    791  O   ILE A 104     130.235 141.176  93.692  1.00  0.57           O  
ATOM    792  CB  ILE A 104     127.767 139.050  93.113  1.00  0.57           C  
ATOM    793  CG1 ILE A 104     127.014 138.511  94.354  1.00  0.57           C  
ATOM    794  CG2 ILE A 104     129.096 138.303  92.831  1.00  0.57           C  
ATOM    795  CD1 ILE A 104     126.448 137.101  94.141  1.00  0.57           C  
ATOM    796  N   GLU A 105     128.777 141.162  95.419  1.00  0.66           N  
ATOM    797  CA  GLU A 105     129.721 141.566  96.444  1.00  0.66           C  
ATOM    798  C   GLU A 105     130.618 140.418  96.888  1.00  0.66           C  
ATOM    799  O   GLU A 105     130.333 139.240  96.679  1.00  0.66           O  
ATOM    800  CB  GLU A 105     129.018 142.138  97.708  1.00  0.66           C  
ATOM    801  CG  GLU A 105     128.137 143.400  97.499  1.00  0.66           C  
ATOM    802  CD  GLU A 105     127.344 143.739  98.765  1.00  0.66           C  
ATOM    803  OE1 GLU A 105     127.781 143.376  99.888  1.00  0.66           O  
ATOM    804  OE2 GLU A 105     126.182 144.219  98.638  1.00  0.66           O1-
ATOM    805  N   THR A 106     131.742 140.767  97.538  1.00  0.77           N  
ATOM    806  CA  THR A 106     132.728 139.807  98.007  1.00  0.77           C  
ATOM    807  C   THR A 106     133.083 140.194  99.424  1.00  0.77           C  
ATOM    808  O   THR A 106     133.344 141.361  99.699  1.00  0.77           O  
ATOM    809  CB  THR A 106     134.028 139.806  97.205  1.00  0.77           C  
ATOM    810  CG2 THR A 106     134.900 138.609  97.597  1.00  0.77           C  
ATOM    811  OG1 THR A 106     133.800 139.670  95.811  1.00  0.77           O  
ATOM    812  N   VAL A 107     133.087 139.231 100.373  1.00  0.80           N  
ATOM    813  CA  VAL A 107     133.509 139.452 101.755  1.00  0.80           C  
ATOM    814  C   VAL A 107     135.034 139.628 101.810  1.00  0.80           C  
ATOM    815  O   VAL A 107     135.713 138.778 101.228  1.00  0.80           O  
ATOM    816  CB  VAL A 107     133.101 138.292 102.667  1.00  0.80           C  
ATOM    817  CG1 VAL A 107     133.568 138.529 104.121  1.00  0.80           C  
ATOM    818  CG2 VAL A 107     131.566 138.133 102.632  1.00  0.80           C  
ATOM    819  N   PRO A 108     135.648 140.638 102.439  1.00  0.86           N  
ATOM    820  CA  PRO A 108     137.101 140.779 102.467  1.00  0.86           C  
ATOM    821  C   PRO A 108     137.775 139.720 103.313  1.00  0.86           C  
ATOM    822  O   PRO A 108     137.252 139.353 104.363  1.00  0.86           O  
ATOM    823  CB  PRO A 108     137.349 142.181 103.065  1.00  0.86           C  
ATOM    824  CG  PRO A 108     136.034 142.927 102.823  1.00  0.86           C  
ATOM    825  CD  PRO A 108     134.986 141.824 102.973  1.00  0.86           C  
ATOM    826  N   VAL A 109     138.942 139.218 102.873  1.00  0.80           N  
ATOM    827  CA  VAL A 109     139.687 138.217 103.618  1.00  0.80           C  
ATOM    828  C   VAL A 109     141.109 138.714 103.795  1.00  0.80           C  
ATOM    829  O   VAL A 109     141.771 139.145 102.857  1.00  0.80           O  
ATOM    830  CB  VAL A 109     139.684 136.852 102.923  1.00  0.80           C  
ATOM    831  CG1 VAL A 109     140.499 135.818 103.732  1.00  0.80           C  
ATOM    832  CG2 VAL A 109     138.229 136.361 102.758  1.00  0.80           C  
ATOM    833  N   LYS A 110     141.635 138.674 105.035  1.00  0.73           N  
ATOM    834  CA  LYS A 110     143.018 139.014 105.306  1.00  0.73           C  
ATOM    835  C   LYS A 110     143.741 137.828 105.925  1.00  0.73           C  
ATOM    836  O   LYS A 110     143.154 136.813 106.299  1.00  0.73           O  
ATOM    837  CB  LYS A 110     143.120 140.250 106.241  1.00  0.73           C  
ATOM    838  CG  LYS A 110     142.541 141.552 105.646  1.00  0.73           C  
ATOM    839  CD  LYS A 110     143.343 142.116 104.455  1.00  0.73           C  
ATOM    840  CE  LYS A 110     142.767 143.435 103.915  1.00  0.73           C  
ATOM    841  NZ  LYS A 110     143.557 143.940 102.765  1.00  0.73           N1+
ATOM    842  N   LEU A 111     145.080 137.929 106.019  1.00  0.75           N  
ATOM    843  CA  LEU A 111     145.893 136.972 106.736  1.00  0.75           C  
ATOM    844  C   LEU A 111     146.055 137.418 108.177  1.00  0.75           C  
ATOM    845  O   LEU A 111     145.834 138.577 108.524  1.00  0.75           O  
ATOM    846  CB  LEU A 111     147.299 136.780 106.113  1.00  0.75           C  
ATOM    847  CG  LEU A 111     147.324 136.309 104.643  1.00  0.75           C  
ATOM    848  CD1 LEU A 111     148.755 135.875 104.294  1.00  0.75           C  
ATOM    849  CD2 LEU A 111     146.345 135.162 104.339  1.00  0.75           C  
ATOM    850  N   LYS A 112     146.440 136.482 109.064  1.00  0.72           N  
ATOM    851  CA  LYS A 112     146.928 136.792 110.398  1.00  0.72           C  
ATOM    852  C   LYS A 112     148.212 137.622 110.385  1.00  0.72           C  
ATOM    853  O   LYS A 112     149.018 137.476 109.463  1.00  0.72           O  
ATOM    854  CB  LYS A 112     147.150 135.496 111.213  1.00  0.72           C  
ATOM    855  CG  LYS A 112     145.833 135.012 111.815  1.00  0.72           C  
ATOM    856  CD  LYS A 112     145.889 133.633 112.490  1.00  0.72           C  
ATOM    857  CE  LYS A 112     144.492 133.250 112.975  1.00  0.72           C  
ATOM    858  NZ  LYS A 112     144.429 131.929 113.626  1.00  0.72           N1+
ATOM    859  N   PRO A 113     148.465 138.514 111.346  1.00  0.72           N  
ATOM    860  CA  PRO A 113     149.643 139.369 111.325  1.00  0.72           C  
ATOM    861  C   PRO A 113     150.931 138.572 111.444  1.00  0.72           C  
ATOM    862  O   PRO A 113     151.002 137.620 112.217  1.00  0.72           O  
ATOM    863  CB  PRO A 113     149.447 140.301 112.533  1.00  0.72           C  
ATOM    864  CG  PRO A 113     148.606 139.464 113.501  1.00  0.72           C  
ATOM    865  CD  PRO A 113     147.665 138.718 112.555  1.00  0.72           C  
ATOM    866  N   GLY A 114     151.965 138.937 110.658  1.00  0.72           N  
ATOM    867  CA  GLY A 114     153.251 138.246 110.667  1.00  0.72           C  
ATOM    868  C   GLY A 114     153.293 136.984 109.843  1.00  0.72           C  
ATOM    869  O   GLY A 114     154.294 136.270 109.856  1.00  0.72           O  
ATOM    870  N   MET A 115     152.222 136.671 109.092  1.00  0.71           N  
ATOM    871  CA  MET A 115     152.144 135.488 108.265  1.00  0.71           C  
ATOM    872  C   MET A 115     151.967 135.892 106.809  1.00  0.71           C  
ATOM    873  O   MET A 115     151.190 136.784 106.485  1.00  0.71           O  
ATOM    874  CB  MET A 115     150.990 134.563 108.732  1.00  0.71           C  
ATOM    875  CG  MET A 115     151.046 134.240 110.243  1.00  0.71           C  
ATOM    876  SD  MET A 115     149.839 133.004 110.812  1.00  0.71           S  
ATOM    877  CE  MET A 115     150.891 131.535 110.640  1.00  0.71           C  
ATOM    878  N   ASP A 116     152.728 135.243 105.902  1.00  0.78           N  
ATOM    879  CA  ASP A 116     152.905 135.686 104.539  1.00  0.78           C  
ATOM    880  C   ASP A 116     153.258 134.450 103.695  1.00  0.78           C  
ATOM    881  O   ASP A 116     154.408 134.145 103.393  1.00  0.78           O  
ATOM    882  CB  ASP A 116     153.997 136.789 104.534  1.00  0.78           C  
ATOM    883  CG  ASP A 116     154.028 137.457 103.178  1.00  0.78           C  
ATOM    884  OD1 ASP A 116     152.922 137.745 102.649  1.00  0.78           O  
ATOM    885  OD2 ASP A 116     155.141 137.634 102.628  1.00  0.78           O1-
ATOM    886  N   GLY A 117     152.258 133.599 103.378  1.00  0.74           N  
ATOM    887  CA  GLY A 117     152.520 132.331 102.710  1.00  0.74           C  
ATOM    888  C   GLY A 117     151.211 131.694 102.352  1.00  0.74           C  
ATOM    889  O   GLY A 117     150.191 132.365 102.491  1.00  0.74           O  
ATOM    890  N   PRO A 118     151.102 130.437 101.961  1.00  0.85           N  
ATOM    891  CA  PRO A 118     152.101 129.384 102.108  1.00  0.85           C  
ATOM    892  C   PRO A 118     152.962 129.254 100.872  1.00  0.85           C  
ATOM    893  O   PRO A 118     152.576 129.668  99.784  1.00  0.85           O  
ATOM    894  CB  PRO A 118     151.252 128.111 102.267  1.00  0.85           C  
ATOM    895  CG  PRO A 118     149.986 128.415 101.464  1.00  0.85           C  
ATOM    896  CD  PRO A 118     149.767 129.900 101.729  1.00  0.85           C  
ATOM    897  N   LYS A 119     154.160 128.676 101.016  1.00  0.75           N  
ATOM    898  CA  LYS A 119     155.036 128.456  99.895  1.00  0.75           C  
ATOM    899  C   LYS A 119     155.666 127.096 100.085  1.00  0.75           C  
ATOM    900  O   LYS A 119     156.771 126.960 100.603  1.00  0.75           O  
ATOM    901  CB  LYS A 119     156.114 129.561  99.820  1.00  0.75           C  
ATOM    902  CG  LYS A 119     157.009 129.440  98.583  1.00  0.75           C  
ATOM    903  CD  LYS A 119     158.082 130.534  98.520  1.00  0.75           C  
ATOM    904  CE  LYS A 119     159.021 130.338  97.327  1.00  0.75           C  
ATOM    905  NZ  LYS A 119     160.109 131.337  97.362  1.00  0.75           N1+
ATOM    906  N   VAL A 120     154.941 126.034  99.697  1.00  0.73           N  
ATOM    907  CA  VAL A 120     155.386 124.676  99.938  1.00  0.73           C  
ATOM    908  C   VAL A 120     155.873 124.097  98.634  1.00  0.73           C  
ATOM    909  O   VAL A 120     155.188 124.102  97.612  1.00  0.73           O  
ATOM    910  CB  VAL A 120     154.288 123.807 100.541  1.00  0.73           C  
ATOM    911  CG1 VAL A 120     154.775 122.358 100.767  1.00  0.73           C  
ATOM    912  CG2 VAL A 120     153.877 124.430 101.892  1.00  0.73           C  
ATOM    913  N   LYS A 121     157.118 123.579  98.633  1.00  0.59           N  
ATOM    914  CA  LYS A 121     157.618 122.794  97.530  1.00  0.59           C  
ATOM    915  C   LYS A 121     156.865 121.484  97.401  1.00  0.59           C  
ATOM    916  O   LYS A 121     156.899 120.619  98.270  1.00  0.59           O  
ATOM    917  CB  LYS A 121     159.132 122.511  97.645  1.00  0.59           C  
ATOM    918  CG  LYS A 121     159.680 121.744  96.430  1.00  0.59           C  
ATOM    919  CD  LYS A 121     161.203 121.566  96.466  1.00  0.59           C  
ATOM    920  CE  LYS A 121     161.715 120.767  95.263  1.00  0.59           C  
ATOM    921  NZ  LYS A 121     163.193 120.731  95.257  1.00  0.59           N1+
ATOM    922  N   GLN A 122     156.152 121.327  96.279  1.00  0.60           N  
ATOM    923  CA  GLN A 122     155.434 120.123  95.953  1.00  0.60           C  
ATOM    924  C   GLN A 122     156.384 119.079  95.394  1.00  0.60           C  
ATOM    925  O   GLN A 122     157.282 119.385  94.611  1.00  0.60           O  
ATOM    926  CB  GLN A 122     154.310 120.500  94.958  1.00  0.60           C  
ATOM    927  CG  GLN A 122     153.793 119.378  94.037  1.00  0.60           C  
ATOM    928  CD  GLN A 122     152.553 119.856  93.305  1.00  0.60           C  
ATOM    929  NE2 GLN A 122     152.714 120.778  92.340  1.00  0.60           N  
ATOM    930  OE1 GLN A 122     151.437 119.438  93.638  1.00  0.60           O  
ATOM    931  N   TRP A 123     156.215 117.808  95.816  1.00  0.47           N  
ATOM    932  CA  TRP A 123     156.921 116.679  95.247  1.00  0.47           C  
ATOM    933  C   TRP A 123     156.408 116.418  93.815  1.00  0.47           C  
ATOM    934  O   TRP A 123     155.203 116.571  93.610  1.00  0.47           O  
ATOM    935  CB  TRP A 123     156.754 115.443  96.173  1.00  0.47           C  
ATOM    936  CG  TRP A 123     157.578 114.213  95.797  1.00  0.47           C  
ATOM    937  CD1 TRP A 123     157.223 113.192  94.960  1.00  0.47           C  
ATOM    938  CD2 TRP A 123     158.895 113.925  96.278  1.00  0.47           C  
ATOM    939  CE2 TRP A 123     159.277 112.672  95.697  1.00  0.47           C  
ATOM    940  CE3 TRP A 123     159.763 114.598  97.127  1.00  0.47           C  
ATOM    941  NE1 TRP A 123     158.237 112.268  94.904  1.00  0.47           N  
ATOM    942  CZ2 TRP A 123     160.507 112.114  95.985  1.00  0.47           C  
ATOM    943  CZ3 TRP A 123     161.004 114.020  97.417  1.00  0.47           C  
ATOM    944  CH2 TRP A 123     161.371 112.784  96.858  1.00  0.47           C  
ATOM    945  N   PRO A 124     157.188 116.069  92.790  1.00  0.68           N  
ATOM    946  CA  PRO A 124     156.681 115.928  91.427  1.00  0.68           C  
ATOM    947  C   PRO A 124     155.694 114.784  91.259  1.00  0.68           C  
ATOM    948  O   PRO A 124     155.822 113.749  91.909  1.00  0.68           O  
ATOM    949  CB  PRO A 124     157.937 115.728  90.560  1.00  0.68           C  
ATOM    950  CG  PRO A 124     159.061 116.357  91.388  1.00  0.68           C  
ATOM    951  CD  PRO A 124     158.644 116.043  92.825  1.00  0.68           C  
ATOM    952  N   LEU A 125     154.687 114.965  90.390  1.00  0.76           N  
ATOM    953  CA  LEU A 125     153.643 113.994  90.162  1.00  0.76           C  
ATOM    954  C   LEU A 125     153.922 113.191  88.909  1.00  0.76           C  
ATOM    955  O   LEU A 125     154.722 113.557  88.051  1.00  0.76           O  
ATOM    956  CB  LEU A 125     152.271 114.684  89.983  1.00  0.76           C  
ATOM    957  CG  LEU A 125     151.731 115.389  91.240  1.00  0.76           C  
ATOM    958  CD1 LEU A 125     150.482 116.195  90.857  1.00  0.76           C  
ATOM    959  CD2 LEU A 125     151.401 114.412  92.382  1.00  0.76           C  
ATOM    960  N   THR A 126     153.240 112.042  88.779  1.00  0.76           N  
ATOM    961  CA  THR A 126     153.222 111.231  87.571  1.00  0.76           C  
ATOM    962  C   THR A 126     152.484 111.892  86.416  1.00  0.76           C  
ATOM    963  O   THR A 126     151.485 112.583  86.604  1.00  0.76           O  
ATOM    964  CB  THR A 126     152.651 109.831  87.793  1.00  0.76           C  
ATOM    965  CG2 THR A 126     153.521 109.096  88.820  1.00  0.76           C  
ATOM    966  OG1 THR A 126     151.331 109.834  88.322  1.00  0.76           O  
ATOM    967  N   GLU A 127     152.946 111.649  85.164  1.00  0.73           N  
ATOM    968  CA  GLU A 127     152.392 112.212  83.934  1.00  0.73           C  
ATOM    969  C   GLU A 127     150.912 111.908  83.741  1.00  0.73           C  
ATOM    970  O   GLU A 127     150.122 112.764  83.342  1.00  0.73           O  
ATOM    971  CB  GLU A 127     153.153 111.666  82.698  1.00  0.73           C  
ATOM    972  CG  GLU A 127     152.694 112.301  81.349  1.00  0.73           C  
ATOM    973  CD  GLU A 127     153.051 111.483  80.101  1.00  0.73           C  
ATOM    974  OE1 GLU A 127     153.520 110.334  80.251  1.00  0.73           O  
ATOM    975  OE2 GLU A 127     152.768 111.965  78.969  1.00  0.73           O1-
ATOM    976  N   GLU A 128     150.497 110.673  84.073  1.00  0.72           N  
ATOM    977  CA  GLU A 128     149.140 110.176  83.973  1.00  0.72           C  
ATOM    978  C   GLU A 128     148.128 111.003  84.767  1.00  0.72           C  
ATOM    979  O   GLU A 128     147.039 111.335  84.292  1.00  0.72           O  
ATOM    980  CB  GLU A 128     149.169 108.714  84.461  1.00  0.72           C  
ATOM    981  CG  GLU A 128     147.891 107.899  84.175  1.00  0.72           C  
ATOM    982  CD  GLU A 128     148.034 106.464  84.681  1.00  0.72           C  
ATOM    983  OE1 GLU A 128     149.105 106.137  85.257  1.00  0.72           O  
ATOM    984  OE2 GLU A 128     147.039 105.711  84.547  1.00  0.72           O1-
ATOM    985  N   LYS A 129     148.496 111.422  85.994  1.00  0.76           N  
ATOM    986  CA  LYS A 129     147.697 112.323  86.801  1.00  0.76           C  
ATOM    987  C   LYS A 129     147.868 113.784  86.439  1.00  0.76           C  
ATOM    988  O   LYS A 129     146.920 114.556  86.550  1.00  0.76           O  
ATOM    989  CB  LYS A 129     148.008 112.127  88.292  1.00  0.76           C  
ATOM    990  CG  LYS A 129     147.433 110.798  88.784  1.00  0.76           C  
ATOM    991  CD  LYS A 129     147.753 110.558  90.263  1.00  0.76           C  
ATOM    992  CE  LYS A 129     146.971 109.395  90.868  1.00  0.76           C  
ATOM    993  NZ  LYS A 129     147.305 108.151  90.144  1.00  0.76           N1+
ATOM    994  N   ILE A 130     149.060 114.202  85.956  1.00  0.81           N  
ATOM    995  CA  ILE A 130     149.287 115.550  85.437  1.00  0.81           C  
ATOM    996  C   ILE A 130     148.365 115.858  84.275  1.00  0.81           C  
ATOM    997  O   ILE A 130     147.738 116.913  84.248  1.00  0.81           O  
ATOM    998  CB  ILE A 130     150.744 115.751  85.016  1.00  0.81           C  
ATOM    999  CG1 ILE A 130     151.642 115.827  86.273  1.00  0.81           C  
ATOM   1000  CG2 ILE A 130     150.936 117.009  84.129  1.00  0.81           C  
ATOM   1001  CD1 ILE A 130     153.128 115.601  85.974  1.00  0.81           C  
ATOM   1002  N   LYS A 131     148.192 114.919  83.320  1.00  0.82           N  
ATOM   1003  CA  LYS A 131     147.275 115.081  82.202  1.00  0.82           C  
ATOM   1004  C   LYS A 131     145.835 115.320  82.629  1.00  0.82           C  
ATOM   1005  O   LYS A 131     145.197 116.258  82.151  1.00  0.82           O  
ATOM   1006  CB  LYS A 131     147.341 113.854  81.260  1.00  0.82           C  
ATOM   1007  CG  LYS A 131     148.630 113.834  80.432  1.00  0.82           C  
ATOM   1008  CD  LYS A 131     148.680 112.673  79.427  1.00  0.82           C  
ATOM   1009  CE  LYS A 131     149.947 112.756  78.582  1.00  0.82           C  
ATOM   1010  NZ  LYS A 131     150.166 111.553  77.748  1.00  0.82           N1+
ATOM   1011  N   ALA A 132     145.322 114.537  83.598  1.00  0.85           N  
ATOM   1012  CA  ALA A 132     143.998 114.724  84.154  1.00  0.85           C  
ATOM   1013  C   ALA A 132     143.813 116.066  84.868  1.00  0.85           C  
ATOM   1014  O   ALA A 132     142.812 116.755  84.690  1.00  0.85           O  
ATOM   1015  CB  ALA A 132     143.701 113.584  85.148  1.00  0.85           C  
ATOM   1016  N   LEU A 133     144.806 116.491  85.684  1.00  0.84           N  
ATOM   1017  CA  LEU A 133     144.811 117.791  86.342  1.00  0.84           C  
ATOM   1018  C   LEU A 133     144.845 118.952  85.364  1.00  0.84           C  
ATOM   1019  O   LEU A 133     144.143 119.948  85.554  1.00  0.84           O  
ATOM   1020  CB  LEU A 133     145.983 117.936  87.342  1.00  0.84           C  
ATOM   1021  CG  LEU A 133     145.892 117.019  88.580  1.00  0.84           C  
ATOM   1022  CD1 LEU A 133     147.209 117.096  89.367  1.00  0.84           C  
ATOM   1023  CD2 LEU A 133     144.697 117.362  89.491  1.00  0.84           C  
ATOM   1024  N   VAL A 134     145.628 118.844  84.268  1.00  0.86           N  
ATOM   1025  CA  VAL A 134     145.616 119.811  83.180  1.00  0.86           C  
ATOM   1026  C   VAL A 134     144.240 119.918  82.537  1.00  0.86           C  
ATOM   1027  O   VAL A 134     143.725 121.026  82.397  1.00  0.86           O  
ATOM   1028  CB  VAL A 134     146.680 119.515  82.120  1.00  0.86           C  
ATOM   1029  CG1 VAL A 134     146.544 120.448  80.895  1.00  0.86           C  
ATOM   1030  CG2 VAL A 134     148.080 119.720  82.738  1.00  0.86           C  
ATOM   1031  N   GLU A 135     143.556 118.799  82.208  1.00  0.82           N  
ATOM   1032  CA  GLU A 135     142.210 118.814  81.639  1.00  0.82           C  
ATOM   1033  C   GLU A 135     141.182 119.500  82.528  1.00  0.82           C  
ATOM   1034  O   GLU A 135     140.383 120.316  82.062  1.00  0.82           O  
ATOM   1035  CB  GLU A 135     141.703 117.391  81.312  1.00  0.82           C  
ATOM   1036  CG  GLU A 135     142.438 116.716  80.134  1.00  0.82           C  
ATOM   1037  CD  GLU A 135     141.832 115.345  79.837  1.00  0.82           C  
ATOM   1038  OE1 GLU A 135     141.649 114.542  80.793  1.00  0.82           O  
ATOM   1039  OE2 GLU A 135     141.521 115.098  78.645  1.00  0.82           O1-
ATOM   1040  N   ILE A 136     141.230 119.240  83.850  1.00  0.82           N  
ATOM   1041  CA  ILE A 136     140.402 119.914  84.841  1.00  0.82           C  
ATOM   1042  C   ILE A 136     140.640 121.423  84.861  1.00  0.82           C  
ATOM   1043  O   ILE A 136     139.702 122.220  84.845  1.00  0.82           O  
ATOM   1044  CB  ILE A 136     140.654 119.325  86.233  1.00  0.82           C  
ATOM   1045  CG1 ILE A 136     140.191 117.849  86.285  1.00  0.82           C  
ATOM   1046  CG2 ILE A 136     139.938 120.151  87.326  1.00  0.82           C  
ATOM   1047  CD1 ILE A 136     140.697 117.088  87.519  1.00  0.82           C  
ATOM   1048  N   CYS A 137     141.909 121.873  84.851  1.00  0.84           N  
ATOM   1049  CA  CYS A 137     142.262 123.281  84.766  1.00  0.84           C  
ATOM   1050  C   CYS A 137     141.854 123.941  83.462  1.00  0.84           C  
ATOM   1051  O   CYS A 137     141.365 125.065  83.462  1.00  0.84           O  
ATOM   1052  CB  CYS A 137     143.767 123.512  85.004  1.00  0.84           C  
ATOM   1053  SG  CYS A 137     144.205 123.134  86.719  1.00  0.84           S  
ATOM   1054  N   THR A 138     142.010 123.237  82.323  1.00  0.81           N  
ATOM   1055  CA  THR A 138     141.673 123.714  80.980  1.00  0.81           C  
ATOM   1056  C   THR A 138     140.219 124.127  80.822  1.00  0.81           C  
ATOM   1057  O   THR A 138     139.945 125.124  80.148  1.00  0.81           O  
ATOM   1058  CB  THR A 138     142.009 122.698  79.888  1.00  0.81           C  
ATOM   1059  CG2 THR A 138     141.723 123.201  78.467  1.00  0.81           C  
ATOM   1060  OG1 THR A 138     143.402 122.446  79.873  1.00  0.81           O  
ATOM   1061  N   GLU A 139     139.268 123.387  81.435  1.00  0.79           N  
ATOM   1062  CA  GLU A 139     137.872 123.782  81.577  1.00  0.79           C  
ATOM   1063  C   GLU A 139     137.641 124.821  82.669  1.00  0.79           C  
ATOM   1064  O   GLU A 139     137.051 125.873  82.424  1.00  0.79           O  
ATOM   1065  CB  GLU A 139     136.979 122.536  81.840  1.00  0.79           C  
ATOM   1066  CG  GLU A 139     136.842 121.629  80.591  1.00  0.79           C  
ATOM   1067  CD  GLU A 139     136.305 122.434  79.410  1.00  0.79           C  
ATOM   1068  OE1 GLU A 139     135.144 122.905  79.496  1.00  0.79           O  
ATOM   1069  OE2 GLU A 139     137.082 122.637  78.438  1.00  0.79           O1-
ATOM   1070  N   MET A 140     138.159 124.617  83.903  1.00  0.80           N  
ATOM   1071  CA  MET A 140     137.860 125.494  85.031  1.00  0.80           C  
ATOM   1072  C   MET A 140     138.375 126.920  84.885  1.00  0.80           C  
ATOM   1073  O   MET A 140     137.806 127.853  85.454  1.00  0.80           O  
ATOM   1074  CB  MET A 140     138.401 124.939  86.370  1.00  0.80           C  
ATOM   1075  CG  MET A 140     137.687 123.661  86.842  1.00  0.80           C  
ATOM   1076  SD  MET A 140     138.343 123.018  88.414  1.00  0.80           S  
ATOM   1077  CE  MET A 140     137.378 124.109  89.486  1.00  0.80           C  
ATOM   1078  N   GLU A 141     139.479 127.118  84.133  1.00  0.81           N  
ATOM   1079  CA  GLU A 141     139.987 128.425  83.749  1.00  0.81           C  
ATOM   1080  C   GLU A 141     139.029 129.184  82.843  1.00  0.81           C  
ATOM   1081  O   GLU A 141     138.748 130.366  83.044  1.00  0.81           O  
ATOM   1082  CB  GLU A 141     141.368 128.302  83.055  1.00  0.81           C  
ATOM   1083  CG  GLU A 141     142.103 129.660  82.942  1.00  0.81           C  
ATOM   1084  CD  GLU A 141     143.443 129.611  82.209  1.00  0.81           C  
ATOM   1085  OE1 GLU A 141     143.816 128.541  81.658  1.00  0.81           O  
ATOM   1086  OE2 GLU A 141     144.136 130.662  82.240  1.00  0.81           O1-
ATOM   1087  N   LYS A 142     138.444 128.496  81.843  1.00  0.79           N  
ATOM   1088  CA  LYS A 142     137.439 129.030  80.936  1.00  0.79           C  
ATOM   1089  C   LYS A 142     136.134 129.362  81.628  1.00  0.79           C  
ATOM   1090  O   LYS A 142     135.486 130.359  81.318  1.00  0.79           O  
ATOM   1091  CB  LYS A 142     137.171 128.042  79.784  1.00  0.79           C  
ATOM   1092  CG  LYS A 142     138.400 127.875  78.887  1.00  0.79           C  
ATOM   1093  CD  LYS A 142     138.178 126.802  77.809  1.00  0.79           C  
ATOM   1094  CE  LYS A 142     139.358 126.638  76.856  1.00  0.79           C  
ATOM   1095  NZ  LYS A 142     140.524 126.219  77.649  1.00  0.79           N1+
ATOM   1096  N   GLU A 143     135.749 128.544  82.623  1.00  0.80           N  
ATOM   1097  CA  GLU A 143     134.640 128.813  83.513  1.00  0.80           C  
ATOM   1098  C   GLU A 143     134.917 129.958  84.498  1.00  0.80           C  
ATOM   1099  O   GLU A 143     134.003 130.449  85.161  1.00  0.80           O  
ATOM   1100  CB  GLU A 143     134.291 127.550  84.339  1.00  0.80           C  
ATOM   1101  CG  GLU A 143     133.722 126.342  83.555  1.00  0.80           C  
ATOM   1102  CD  GLU A 143     133.348 125.266  84.544  1.00  0.80           C  
ATOM   1103  OE1 GLU A 143     134.251 124.841  85.320  1.00  0.80           O  
ATOM   1104  OE2 GLU A 143     132.144 124.921  84.688  1.00  0.80           O1-
ATOM   1105  N   GLY A 144     136.185 130.414  84.644  1.00  0.86           N  
ATOM   1106  CA  GLY A 144     136.561 131.536  85.502  1.00  0.86           C  
ATOM   1107  C   GLY A 144     136.698 131.202  86.961  1.00  0.86           C  
ATOM   1108  O   GLY A 144     136.837 132.082  87.808  1.00  0.86           O  
ATOM   1109  N   LYS A 145     136.661 129.901  87.295  1.00  0.84           N  
ATOM   1110  CA  LYS A 145     136.756 129.385  88.648  1.00  0.84           C  
ATOM   1111  C   LYS A 145     138.180 129.446  89.163  1.00  0.84           C  
ATOM   1112  O   LYS A 145     138.453 129.607  90.355  1.00  0.84           O  
ATOM   1113  CB  LYS A 145     136.261 127.921  88.674  1.00  0.84           C  
ATOM   1114  CG  LYS A 145     134.766 127.795  88.342  1.00  0.84           C  
ATOM   1115  CD  LYS A 145     134.336 126.334  88.136  1.00  0.84           C  
ATOM   1116  CE  LYS A 145     132.848 126.169  87.783  1.00  0.84           C  
ATOM   1117  NZ  LYS A 145     132.572 124.783  87.359  1.00  0.84           N1+
ATOM   1118  N   ILE A 146     139.135 129.349  88.235  1.00  0.86           N  
ATOM   1119  CA  ILE A 146     140.541 129.540  88.485  1.00  0.86           C  
ATOM   1120  C   ILE A 146     140.997 130.466  87.389  1.00  0.86           C  
ATOM   1121  O   ILE A 146     140.289 130.685  86.410  1.00  0.86           O  
ATOM   1122  CB  ILE A 146     141.371 128.242  88.461  1.00  0.86           C  
ATOM   1123  CG1 ILE A 146     141.332 127.527  87.087  1.00  0.86           C  
ATOM   1124  CG2 ILE A 146     140.889 127.322  89.608  1.00  0.86           C  
ATOM   1125  CD1 ILE A 146     142.261 126.314  86.968  1.00  0.86           C  
ATOM   1126  N   SER A 147     142.198 131.036  87.517  1.00  0.84           N  
ATOM   1127  CA  SER A 147     142.812 131.759  86.421  1.00  0.84           C  
ATOM   1128  C   SER A 147     144.281 131.485  86.482  1.00  0.84           C  
ATOM   1129  O   SER A 147     144.810 131.153  87.540  1.00  0.84           O  
ATOM   1130  CB  SER A 147     142.555 133.293  86.411  1.00  0.84           C  
ATOM   1131  OG  SER A 147     143.067 133.964  87.560  1.00  0.84           O  
ATOM   1132  N   LYS A 148     144.995 131.571  85.342  1.00  0.80           N  
ATOM   1133  CA  LYS A 148     146.440 131.490  85.377  1.00  0.80           C  
ATOM   1134  C   LYS A 148     147.044 132.738  86.018  1.00  0.80           C  
ATOM   1135  O   LYS A 148     146.785 133.868  85.610  1.00  0.80           O  
ATOM   1136  CB  LYS A 148     147.014 131.218  83.968  1.00  0.80           C  
ATOM   1137  CG  LYS A 148     148.523 130.926  83.953  1.00  0.80           C  
ATOM   1138  CD  LYS A 148     149.060 130.576  82.558  1.00  0.80           C  
ATOM   1139  CE  LYS A 148     148.745 129.135  82.146  1.00  0.80           C  
ATOM   1140  NZ  LYS A 148     149.336 128.866  80.819  1.00  0.80           N1+
ATOM   1141  N   ILE A 149     147.845 132.566  87.091  1.00  0.73           N  
ATOM   1142  CA  ILE A 149     148.477 133.687  87.767  1.00  0.73           C  
ATOM   1143  C   ILE A 149     149.783 134.024  87.058  1.00  0.73           C  
ATOM   1144  O   ILE A 149     150.389 133.182  86.397  1.00  0.73           O  
ATOM   1145  CB  ILE A 149     148.660 133.447  89.272  1.00  0.73           C  
ATOM   1146  CG1 ILE A 149     148.952 134.760  90.048  1.00  0.73           C  
ATOM   1147  CG2 ILE A 149     149.716 132.345  89.522  1.00  0.73           C  
ATOM   1148  CD1 ILE A 149     148.817 134.628  91.571  1.00  0.73           C  
ATOM   1149  N   GLY A 150     150.262 135.287  87.136  1.00  0.71           N  
ATOM   1150  CA  GLY A 150     151.582 135.638  86.624  1.00  0.71           C  
ATOM   1151  C   GLY A 150     152.712 135.040  87.449  1.00  0.71           C  
ATOM   1152  O   GLY A 150     152.501 134.663  88.602  1.00  0.71           O  
ATOM   1153  N   PRO A 151     153.937 134.976  86.942  1.00  0.65           N  
ATOM   1154  CA  PRO A 151     155.008 134.188  87.546  1.00  0.65           C  
ATOM   1155  C   PRO A 151     155.671 134.897  88.713  1.00  0.65           C  
ATOM   1156  O   PRO A 151     156.535 134.298  89.344  1.00  0.65           O  
ATOM   1157  CB  PRO A 151     156.007 133.992  86.395  1.00  0.65           C  
ATOM   1158  CG  PRO A 151     155.806 135.237  85.529  1.00  0.65           C  
ATOM   1159  CD  PRO A 151     154.295 135.447  85.606  1.00  0.65           C  
ATOM   1160  N   GLU A 152     155.315 136.166  88.998  1.00  0.69           N  
ATOM   1161  CA  GLU A 152     155.868 136.960  90.083  1.00  0.69           C  
ATOM   1162  C   GLU A 152     155.478 136.435  91.462  1.00  0.69           C  
ATOM   1163  O   GLU A 152     156.202 136.574  92.450  1.00  0.69           O  
ATOM   1164  CB  GLU A 152     155.386 138.420  89.932  1.00  0.69           C  
ATOM   1165  CG  GLU A 152     156.152 139.452  90.795  1.00  0.69           C  
ATOM   1166  CD  GLU A 152     155.464 140.816  90.765  1.00  0.69           C  
ATOM   1167  OE1 GLU A 152     154.683 141.067  89.810  1.00  0.69           O  
ATOM   1168  OE2 GLU A 152     155.692 141.603  91.719  1.00  0.69           O1-
ATOM   1169  N   ASN A 153     154.295 135.794  91.553  1.00  0.71           N  
ATOM   1170  CA  ASN A 153     153.750 135.243  92.771  1.00  0.71           C  
ATOM   1171  C   ASN A 153     154.555 134.024  93.269  1.00  0.71           C  
ATOM   1172  O   ASN A 153     154.630 133.035  92.539  1.00  0.71           O  
ATOM   1173  CB  ASN A 153     152.282 134.828  92.512  1.00  0.71           C  
ATOM   1174  CG  ASN A 153     151.594 134.522  93.827  1.00  0.71           C  
ATOM   1175  ND2 ASN A 153     151.139 133.275  94.036  1.00  0.71           N  
ATOM   1176  OD1 ASN A 153     151.474 135.416  94.675  1.00  0.71           O  
ATOM   1177  N   PRO A 154     155.133 133.982  94.472  1.00  0.76           N  
ATOM   1178  CA  PRO A 154     156.094 132.944  94.826  1.00  0.76           C  
ATOM   1179  C   PRO A 154     155.395 131.743  95.435  1.00  0.76           C  
ATOM   1180  O   PRO A 154     156.045 130.719  95.629  1.00  0.76           O  
ATOM   1181  CB  PRO A 154     156.983 133.627  95.884  1.00  0.76           C  
ATOM   1182  CG  PRO A 154     156.043 134.628  96.558  1.00  0.76           C  
ATOM   1183  CD  PRO A 154     155.207 135.124  95.381  1.00  0.76           C  
ATOM   1184  N   TYR A 155     154.115 131.894  95.829  1.00  0.78           N  
ATOM   1185  CA  TYR A 155     153.347 130.958  96.635  1.00  0.78           C  
ATOM   1186  C   TYR A 155     153.017 129.624  95.973  1.00  0.78           C  
ATOM   1187  O   TYR A 155     153.001 129.489  94.750  1.00  0.78           O  
ATOM   1188  CB  TYR A 155     152.080 131.625  97.247  1.00  0.78           C  
ATOM   1189  CG  TYR A 155     152.481 132.839  98.051  1.00  0.78           C  
ATOM   1190  CD1 TYR A 155     151.951 134.096  97.735  1.00  0.78           C  
ATOM   1191  CD2 TYR A 155     153.428 132.756  99.089  1.00  0.78           C  
ATOM   1192  CE1 TYR A 155     152.391 135.245  98.400  1.00  0.78           C  
ATOM   1193  CE2 TYR A 155     153.869 133.910  99.762  1.00  0.78           C  
ATOM   1194  CZ  TYR A 155     153.359 135.161  99.402  1.00  0.78           C  
ATOM   1195  OH  TYR A 155     153.832 136.385  99.924  1.00  0.78           O  
ATOM   1196  N   ASN A 156     152.777 128.573  96.792  1.00  0.81           N  
ATOM   1197  CA  ASN A 156     152.358 127.282  96.276  1.00  0.81           C  
ATOM   1198  C   ASN A 156     151.711 126.438  97.377  1.00  0.81           C  
ATOM   1199  O   ASN A 156     152.143 126.467  98.529  1.00  0.81           O  
ATOM   1200  CB  ASN A 156     153.578 126.516  95.673  1.00  0.81           C  
ATOM   1201  CG  ASN A 156     153.131 125.295  94.891  1.00  0.81           C  
ATOM   1202  ND2 ASN A 156     153.702 124.110  95.158  1.00  0.81           N  
ATOM   1203  OD1 ASN A 156     152.262 125.398  94.018  1.00  0.81           O  
ATOM   1204  N   THR A 157     150.704 125.617  97.001  1.00  0.81           N  
ATOM   1205  CA  THR A 157     150.114 124.533  97.781  1.00  0.81           C  
ATOM   1206  C   THR A 157     150.225 123.265  96.930  1.00  0.81           C  
ATOM   1207  O   THR A 157     150.268 123.377  95.704  1.00  0.81           O  
ATOM   1208  CB  THR A 157     148.647 124.767  98.174  1.00  0.81           C  
ATOM   1209  CG2 THR A 157     148.540 126.077  98.965  1.00  0.81           C  
ATOM   1210  OG1 THR A 157     147.805 124.915  97.045  1.00  0.81           O  
ATOM   1211  N   PRO A 158     150.340 122.045  97.451  1.00  0.82           N  
ATOM   1212  CA  PRO A 158     150.430 120.855  96.614  1.00  0.82           C  
ATOM   1213  C   PRO A 158     149.059 120.364  96.183  1.00  0.82           C  
ATOM   1214  O   PRO A 158     148.066 120.559  96.886  1.00  0.82           O  
ATOM   1215  CB  PRO A 158     151.128 119.829  97.516  1.00  0.82           C  
ATOM   1216  CG  PRO A 158     150.654 120.211  98.920  1.00  0.82           C  
ATOM   1217  CD  PRO A 158     150.565 121.741  98.862  1.00  0.82           C  
ATOM   1218  N   VAL A 159     149.009 119.711  95.009  1.00  0.83           N  
ATOM   1219  CA  VAL A 159     147.818 119.139  94.427  1.00  0.83           C  
ATOM   1220  C   VAL A 159     148.000 117.639  94.305  1.00  0.83           C  
ATOM   1221  O   VAL A 159     149.074 117.120  94.022  1.00  0.83           O  
ATOM   1222  CB  VAL A 159     147.464 119.769  93.071  1.00  0.83           C  
ATOM   1223  CG1 VAL A 159     148.617 119.666  92.051  1.00  0.83           C  
ATOM   1224  CG2 VAL A 159     146.166 119.172  92.484  1.00  0.83           C  
ATOM   1225  N   PHE A 160     146.906 116.898  94.534  1.00  0.72           N  
ATOM   1226  CA  PHE A 160     146.822 115.475  94.343  1.00  0.72           C  
ATOM   1227  C   PHE A 160     145.607 115.242  93.467  1.00  0.72           C  
ATOM   1228  O   PHE A 160     144.721 116.086  93.350  1.00  0.72           O  
ATOM   1229  CB  PHE A 160     146.607 114.699  95.673  1.00  0.72           C  
ATOM   1230  CG  PHE A 160     147.697 114.997  96.664  1.00  0.72           C  
ATOM   1231  CD1 PHE A 160     147.497 115.954  97.675  1.00  0.72           C  
ATOM   1232  CD2 PHE A 160     148.930 114.331  96.595  1.00  0.72           C  
ATOM   1233  CE1 PHE A 160     148.508 116.235  98.601  1.00  0.72           C  
ATOM   1234  CE2 PHE A 160     149.944 114.609  97.521  1.00  0.72           C  
ATOM   1235  CZ  PHE A 160     149.732 115.561  98.525  1.00  0.72           C  
ATOM   1236  N   ALA A 161     145.527 114.059  92.834  1.00  0.78           N  
ATOM   1237  CA  ALA A 161     144.354 113.653  92.097  1.00  0.78           C  
ATOM   1238  C   ALA A 161     143.743 112.475  92.836  1.00  0.78           C  
ATOM   1239  O   ALA A 161     144.425 111.500  93.146  1.00  0.78           O  
ATOM   1240  CB  ALA A 161     144.707 113.249  90.647  1.00  0.78           C  
ATOM   1241  N   ILE A 162     142.434 112.554  93.149  1.00  0.58           N  
ATOM   1242  CA  ILE A 162     141.719 111.547  93.918  1.00  0.58           C  
ATOM   1243  C   ILE A 162     140.587 110.981  93.089  1.00  0.58           C  
ATOM   1244  O   ILE A 162     140.072 111.631  92.190  1.00  0.58           O  
ATOM   1245  CB  ILE A 162     141.179 112.061  95.248  1.00  0.58           C  
ATOM   1246  CG1 ILE A 162     140.159 113.218  95.083  1.00  0.58           C  
ATOM   1247  CG2 ILE A 162     142.398 112.456  96.109  1.00  0.58           C  
ATOM   1248  CD1 ILE A 162     139.446 113.594  96.388  1.00  0.58           C  
ATOM   1249  N   LYS A 163     140.194 109.720  93.352  1.00  0.55           N  
ATOM   1250  CA  LYS A 163     139.253 108.974  92.532  1.00  0.55           C  
ATOM   1251  C   LYS A 163     137.807 109.419  92.673  1.00  0.55           C  
ATOM   1252  O   LYS A 163     136.975 109.147  91.807  1.00  0.55           O  
ATOM   1253  CB  LYS A 163     139.316 107.489  92.977  1.00  0.55           C  
ATOM   1254  CG  LYS A 163     140.641 106.797  92.622  1.00  0.55           C  
ATOM   1255  CD  LYS A 163     140.803 105.435  93.318  1.00  0.55           C  
ATOM   1256  CE  LYS A 163     142.102 104.722  92.926  1.00  0.55           C  
ATOM   1257  NZ  LYS A 163     142.294 103.499  93.738  1.00  0.55           N1+
ATOM   1258  N   LYS A 164     137.466 110.027  93.828  1.00  0.48           N  
ATOM   1259  CA  LYS A 164     136.131 110.450  94.226  1.00  0.48           C  
ATOM   1260  C   LYS A 164     135.259 109.287  94.681  1.00  0.48           C  
ATOM   1261  O   LYS A 164     134.643 109.326  95.747  1.00  0.48           O  
ATOM   1262  CB  LYS A 164     135.386 111.353  93.199  1.00  0.48           C  
ATOM   1263  CG  LYS A 164     134.071 111.907  93.780  1.00  0.48           C  
ATOM   1264  CD  LYS A 164     133.201 112.715  92.803  1.00  0.48           C  
ATOM   1265  CE  LYS A 164     131.891 113.172  93.469  1.00  0.48           C  
ATOM   1266  NZ  LYS A 164     131.047 113.969  92.547  1.00  0.48           N1+
ATOM   1267  N   LYS A 165     135.192 108.238  93.855  1.00  0.47           N  
ATOM   1268  CA  LYS A 165     134.400 107.048  94.028  1.00  0.47           C  
ATOM   1269  C   LYS A 165     135.074 105.943  93.219  1.00  0.47           C  
ATOM   1270  O   LYS A 165     136.091 106.166  92.566  1.00  0.47           O  
ATOM   1271  CB  LYS A 165     132.926 107.266  93.568  1.00  0.47           C  
ATOM   1272  CG  LYS A 165     132.786 107.733  92.108  1.00  0.47           C  
ATOM   1273  CD  LYS A 165     131.353 107.659  91.542  1.00  0.47           C  
ATOM   1274  CE  LYS A 165     130.846 106.213  91.412  1.00  0.47           C  
ATOM   1275  NZ  LYS A 165     129.590 106.154  90.634  1.00  0.47           N1+
ATOM   1276  N   ASP A 166     134.528 104.712  93.233  1.00  0.30           N  
ATOM   1277  CA  ASP A 166     135.017 103.541  92.526  1.00  0.30           C  
ATOM   1278  C   ASP A 166     135.060 103.634  90.988  1.00  0.30           C  
ATOM   1279  O   ASP A 166     135.658 102.790  90.323  1.00  0.30           O  
ATOM   1280  CB  ASP A 166     134.179 102.316  92.983  1.00  0.30           C  
ATOM   1281  CG  ASP A 166     132.698 102.403  92.614  1.00  0.30           C  
ATOM   1282  OD1 ASP A 166     132.205 103.512  92.255  1.00  0.30           O  
ATOM   1283  OD2 ASP A 166     132.029 101.350  92.721  1.00  0.30           O1-
ATOM   1284  N   SER A 167     134.482 104.698  90.385  1.00  0.47           N  
ATOM   1285  CA  SER A 167     134.523 104.966  88.948  1.00  0.47           C  
ATOM   1286  C   SER A 167     135.864 105.497  88.501  1.00  0.47           C  
ATOM   1287  O   SER A 167     136.127 105.565  87.299  1.00  0.47           O  
ATOM   1288  CB  SER A 167     133.436 105.973  88.452  1.00  0.47           C  
ATOM   1289  OG  SER A 167     133.548 107.278  89.033  1.00  0.47           O  
ATOM   1290  N   THR A 168     136.699 105.925  89.472  1.00  0.44           N  
ATOM   1291  CA  THR A 168     138.106 106.298  89.345  1.00  0.44           C  
ATOM   1292  C   THR A 168     138.366 107.501  88.473  1.00  0.44           C  
ATOM   1293  O   THR A 168     139.486 107.755  88.033  1.00  0.44           O  
ATOM   1294  CB  THR A 168     139.107 105.168  89.069  1.00  0.44           C  
ATOM   1295  CG2 THR A 168     138.893 104.036  90.083  1.00  0.44           C  
ATOM   1296  OG1 THR A 168     138.958 104.595  87.781  1.00  0.44           O  
ATOM   1297  N   LYS A 169     137.337 108.347  88.273  1.00  0.59           N  
ATOM   1298  CA  LYS A 169     137.492 109.569  87.521  1.00  0.59           C  
ATOM   1299  C   LYS A 169     138.190 110.611  88.372  1.00  0.59           C  
ATOM   1300  O   LYS A 169     137.684 111.025  89.411  1.00  0.59           O  
ATOM   1301  CB  LYS A 169     136.138 110.134  87.014  1.00  0.59           C  
ATOM   1302  CG  LYS A 169     136.274 111.327  86.041  1.00  0.59           C  
ATOM   1303  CD  LYS A 169     136.814 110.944  84.646  1.00  0.59           C  
ATOM   1304  CE  LYS A 169     137.024 112.162  83.729  1.00  0.59           C  
ATOM   1305  NZ  LYS A 169     137.567 111.765  82.405  1.00  0.59           N1+
ATOM   1306  N   TRP A 170     139.393 111.052  87.945  1.00  0.71           N  
ATOM   1307  CA  TRP A 170     140.195 111.962  88.731  1.00  0.71           C  
ATOM   1308  C   TRP A 170     139.536 113.298  89.046  1.00  0.71           C  
ATOM   1309  O   TRP A 170     138.960 113.985  88.210  1.00  0.71           O  
ATOM   1310  CB  TRP A 170     141.611 112.196  88.131  1.00  0.71           C  
ATOM   1311  CG  TRP A 170     142.469 110.930  87.997  1.00  0.71           C  
ATOM   1312  CD1 TRP A 170     142.937 110.343  86.853  1.00  0.71           C  
ATOM   1313  CD2 TRP A 170     142.859 110.078  89.083  1.00  0.71           C  
ATOM   1314  CE2 TRP A 170     143.515 108.945  88.509  1.00  0.71           C  
ATOM   1315  CE3 TRP A 170     142.687 110.161  90.451  1.00  0.71           C  
ATOM   1316  NE1 TRP A 170     143.572 109.161  87.160  1.00  0.71           N  
ATOM   1317  CZ2 TRP A 170     143.941 107.900  89.310  1.00  0.71           C  
ATOM   1318  CZ3 TRP A 170     143.149 109.119  91.260  1.00  0.71           C  
ATOM   1319  CH2 TRP A 170     143.752 107.984  90.696  1.00  0.71           C  
ATOM   1320  N   ARG A 171     139.640 113.665  90.329  1.00  0.69           N  
ATOM   1321  CA  ARG A 171     139.146 114.883  90.894  1.00  0.69           C  
ATOM   1322  C   ARG A 171     140.297 115.565  91.591  1.00  0.69           C  
ATOM   1323  O   ARG A 171     141.136 114.937  92.226  1.00  0.69           O  
ATOM   1324  CB  ARG A 171     138.038 114.541  91.917  1.00  0.69           C  
ATOM   1325  CG  ARG A 171     137.412 115.737  92.664  1.00  0.69           C  
ATOM   1326  CD  ARG A 171     136.280 115.305  93.602  1.00  0.69           C  
ATOM   1327  NE  ARG A 171     135.714 116.526  94.290  1.00  0.69           N  
ATOM   1328  CZ  ARG A 171     134.772 117.344  93.795  1.00  0.69           C  
ATOM   1329  NH1 ARG A 171     134.349 118.390  94.503  1.00  0.69           N1+
ATOM   1330  NH2 ARG A 171     134.262 117.163  92.584  1.00  0.69           N  
ATOM   1331  N   LYS A 172     140.365 116.900  91.468  1.00  0.77           N  
ATOM   1332  CA  LYS A 172     141.357 117.713  92.132  1.00  0.77           C  
ATOM   1333  C   LYS A 172     141.232 117.742  93.658  1.00  0.77           C  
ATOM   1334  O   LYS A 172     140.191 118.084  94.217  1.00  0.77           O  
ATOM   1335  CB  LYS A 172     141.218 119.148  91.577  1.00  0.77           C  
ATOM   1336  CG  LYS A 172     142.216 120.167  92.137  1.00  0.77           C  
ATOM   1337  CD  LYS A 172     142.079 121.548  91.473  1.00  0.77           C  
ATOM   1338  CE  LYS A 172     140.712 122.210  91.675  1.00  0.77           C  
ATOM   1339  NZ  LYS A 172     140.709 123.537  91.025  1.00  0.77           N1+
ATOM   1340  N   LEU A 173     142.340 117.441  94.363  1.00  0.80           N  
ATOM   1341  CA  LEU A 173     142.465 117.638  95.791  1.00  0.80           C  
ATOM   1342  C   LEU A 173     143.654 118.552  95.996  1.00  0.80           C  
ATOM   1343  O   LEU A 173     144.713 118.328  95.437  1.00  0.80           O  
ATOM   1344  CB  LEU A 173     142.719 116.294  96.516  1.00  0.80           C  
ATOM   1345  CG  LEU A 173     142.914 116.393  98.046  1.00  0.80           C  
ATOM   1346  CD1 LEU A 173     141.628 116.822  98.773  1.00  0.80           C  
ATOM   1347  CD2 LEU A 173     143.436 115.063  98.611  1.00  0.80           C  
ATOM   1348  N   VAL A 174     143.498 119.631  96.784  1.00  0.84           N  
ATOM   1349  CA  VAL A 174     144.579 120.559  97.064  1.00  0.84           C  
ATOM   1350  C   VAL A 174     144.680 120.615  98.573  1.00  0.84           C  
ATOM   1351  O   VAL A 174     143.664 120.692  99.258  1.00  0.84           O  
ATOM   1352  CB  VAL A 174     144.323 121.932  96.445  1.00  0.84           C  
ATOM   1353  CG1 VAL A 174     145.397 122.952  96.861  1.00  0.84           C  
ATOM   1354  CG2 VAL A 174     144.350 121.780  94.914  1.00  0.84           C  
ATOM   1355  N   ASP A 175     145.915 120.521  99.125  1.00  0.80           N  
ATOM   1356  CA  ASP A 175     146.133 120.519 100.561  1.00  0.80           C  
ATOM   1357  C   ASP A 175     146.168 121.970 101.046  1.00  0.80           C  
ATOM   1358  O   ASP A 175     147.150 122.699 100.909  1.00  0.80           O  
ATOM   1359  CB  ASP A 175     147.409 119.709 100.967  1.00  0.80           C  
ATOM   1360  CG  ASP A 175     147.478 119.422 102.466  1.00  0.80           C  
ATOM   1361  OD1 ASP A 175     146.725 120.074 103.236  1.00  0.80           O  
ATOM   1362  OD2 ASP A 175     148.278 118.548 102.894  1.00  0.80           O1-
ATOM   1363  N   PHE A 176     145.044 122.428 101.635  1.00  0.80           N  
ATOM   1364  CA  PHE A 176     144.903 123.782 102.124  1.00  0.80           C  
ATOM   1365  C   PHE A 176     145.303 123.904 103.590  1.00  0.80           C  
ATOM   1366  O   PHE A 176     145.075 124.941 104.204  1.00  0.80           O  
ATOM   1367  CB  PHE A 176     143.446 124.303 101.987  1.00  0.80           C  
ATOM   1368  CG  PHE A 176     142.994 124.296 100.555  1.00  0.80           C  
ATOM   1369  CD1 PHE A 176     142.012 123.390 100.133  1.00  0.80           C  
ATOM   1370  CD2 PHE A 176     143.524 125.203  99.623  1.00  0.80           C  
ATOM   1371  CE1 PHE A 176     141.538 123.407  98.817  1.00  0.80           C  
ATOM   1372  CE2 PHE A 176     143.050 125.231  98.306  1.00  0.80           C  
ATOM   1373  CZ  PHE A 176     142.051 124.335  97.906  1.00  0.80           C  
ATOM   1374  N   ARG A 177     145.940 122.881 104.210  1.00  0.72           N  
ATOM   1375  CA  ARG A 177     146.262 122.903 105.633  1.00  0.72           C  
ATOM   1376  C   ARG A 177     147.134 124.080 106.071  1.00  0.72           C  
ATOM   1377  O   ARG A 177     146.835 124.761 107.055  1.00  0.72           O  
ATOM   1378  CB  ARG A 177     146.973 121.580 106.012  1.00  0.72           C  
ATOM   1379  CG  ARG A 177     147.254 121.381 107.518  1.00  0.72           C  
ATOM   1380  CD  ARG A 177     148.044 120.102 107.860  1.00  0.72           C  
ATOM   1381  NE  ARG A 177     147.203 118.901 107.509  1.00  0.72           N  
ATOM   1382  CZ  ARG A 177     147.339 118.132 106.417  1.00  0.72           C  
ATOM   1383  NH1 ARG A 177     148.326 118.321 105.555  1.00  0.72           N1+
ATOM   1384  NH2 ARG A 177     146.429 117.201 106.152  1.00  0.72           N  
ATOM   1385  N   GLU A 178     148.206 124.389 105.321  1.00  0.78           N  
ATOM   1386  CA  GLU A 178     149.120 125.468 105.645  1.00  0.78           C  
ATOM   1387  C   GLU A 178     148.623 126.849 105.223  1.00  0.78           C  
ATOM   1388  O   GLU A 178     149.056 127.875 105.750  1.00  0.78           O  
ATOM   1389  CB  GLU A 178     150.494 125.178 105.000  1.00  0.78           C  
ATOM   1390  CG  GLU A 178     151.157 123.881 105.524  1.00  0.78           C  
ATOM   1391  CD  GLU A 178     151.281 123.907 107.035  1.00  0.78           C  
ATOM   1392  OE1 GLU A 178     151.845 124.891 107.583  1.00  0.78           O  
ATOM   1393  OE2 GLU A 178     150.767 122.961 107.689  1.00  0.78           O1-
ATOM   1394  N   LEU A 179     147.664 126.901 104.277  1.00  0.83           N  
ATOM   1395  CA  LEU A 179     146.849 128.064 103.959  1.00  0.83           C  
ATOM   1396  C   LEU A 179     145.887 128.399 105.097  1.00  0.83           C  
ATOM   1397  O   LEU A 179     145.792 129.551 105.523  1.00  0.83           O  
ATOM   1398  CB  LEU A 179     146.038 127.795 102.665  1.00  0.83           C  
ATOM   1399  CG  LEU A 179     145.165 128.969 102.172  1.00  0.83           C  
ATOM   1400  CD1 LEU A 179     146.008 130.112 101.589  1.00  0.83           C  
ATOM   1401  CD2 LEU A 179     144.152 128.466 101.136  1.00  0.83           C  
ATOM   1402  N   ASN A 180     145.200 127.377 105.659  1.00  0.80           N  
ATOM   1403  CA  ASN A 180     144.279 127.474 106.788  1.00  0.80           C  
ATOM   1404  C   ASN A 180     144.933 127.989 108.064  1.00  0.80           C  
ATOM   1405  O   ASN A 180     144.293 128.639 108.886  1.00  0.80           O  
ATOM   1406  CB  ASN A 180     143.635 126.104 107.151  1.00  0.80           C  
ATOM   1407  CG  ASN A 180     142.663 125.595 106.098  1.00  0.80           C  
ATOM   1408  ND2 ASN A 180     142.475 124.261 106.035  1.00  0.80           N  
ATOM   1409  OD1 ASN A 180     142.002 126.356 105.369  1.00  0.80           O  
ATOM   1410  N   LYS A 181     146.230 127.707 108.278  1.00  0.79           N  
ATOM   1411  CA  LYS A 181     146.984 128.228 109.405  1.00  0.79           C  
ATOM   1412  C   LYS A 181     147.280 129.721 109.326  1.00  0.79           C  
ATOM   1413  O   LYS A 181     147.633 130.334 110.331  1.00  0.79           O  
ATOM   1414  CB  LYS A 181     148.333 127.482 109.529  1.00  0.79           C  
ATOM   1415  CG  LYS A 181     148.161 126.036 110.006  1.00  0.79           C  
ATOM   1416  CD  LYS A 181     149.493 125.277 110.057  1.00  0.79           C  
ATOM   1417  CE  LYS A 181     149.318 123.805 110.426  1.00  0.79           C  
ATOM   1418  NZ  LYS A 181     150.597 123.097 110.263  1.00  0.79           N1+
ATOM   1419  N   ARG A 182     147.163 130.335 108.131  1.00  0.72           N  
ATOM   1420  CA  ARG A 182     147.551 131.711 107.904  1.00  0.72           C  
ATOM   1421  C   ARG A 182     146.392 132.642 107.652  1.00  0.72           C  
ATOM   1422  O   ARG A 182     146.566 133.860 107.640  1.00  0.72           O  
ATOM   1423  CB  ARG A 182     148.436 131.767 106.650  1.00  0.72           C  
ATOM   1424  CG  ARG A 182     149.792 131.095 106.889  1.00  0.72           C  
ATOM   1425  CD  ARG A 182     150.624 131.050 105.618  1.00  0.72           C  
ATOM   1426  NE  ARG A 182     152.041 130.711 105.984  1.00  0.72           N  
ATOM   1427  CZ  ARG A 182     152.494 129.479 106.259  1.00  0.72           C  
ATOM   1428  NH1 ARG A 182     151.709 128.409 106.244  1.00  0.72           N1+
ATOM   1429  NH2 ARG A 182     153.776 129.316 106.579  1.00  0.72           N  
ATOM   1430  N   THR A 183     145.170 132.113 107.467  1.00  0.76           N  
ATOM   1431  CA  THR A 183     143.960 132.912 107.377  1.00  0.76           C  
ATOM   1432  C   THR A 183     143.732 133.691 108.644  1.00  0.76           C  
ATOM   1433  O   THR A 183     144.099 133.261 109.731  1.00  0.76           O  
ATOM   1434  CB  THR A 183     142.685 132.115 107.101  1.00  0.76           C  
ATOM   1435  CG2 THR A 183     142.741 131.508 105.705  1.00  0.76           C  
ATOM   1436  OG1 THR A 183     142.526 131.002 107.965  1.00  0.76           O  
ATOM   1437  N   GLN A 184     143.105 134.878 108.552  1.00  0.67           N  
ATOM   1438  CA  GLN A 184     142.428 135.453 109.695  1.00  0.67           C  
ATOM   1439  C   GLN A 184     141.418 134.501 110.330  1.00  0.67           C  
ATOM   1440  O   GLN A 184     140.877 133.614 109.672  1.00  0.67           O  
ATOM   1441  CB  GLN A 184     141.672 136.733 109.295  1.00  0.67           C  
ATOM   1442  CG  GLN A 184     140.494 136.475 108.324  1.00  0.67           C  
ATOM   1443  CD  GLN A 184     139.642 137.723 108.200  1.00  0.67           C  
ATOM   1444  NE2 GLN A 184     138.701 137.889 109.147  1.00  0.67           N  
ATOM   1445  OE1 GLN A 184     139.840 138.543 107.289  1.00  0.67           O  
ATOM   1446  N   ASP A 185     141.119 134.659 111.631  1.00  0.72           N  
ATOM   1447  CA  ASP A 185     140.017 133.929 112.216  1.00  0.72           C  
ATOM   1448  C   ASP A 185     138.689 134.522 111.695  1.00  0.72           C  
ATOM   1449  O   ASP A 185     138.577 135.718 111.419  1.00  0.72           O  
ATOM   1450  CB  ASP A 185     140.097 133.907 113.775  1.00  0.72           C  
ATOM   1451  CG  ASP A 185     141.330 133.249 114.375  1.00  0.72           C  
ATOM   1452  OD1 ASP A 185     141.854 132.257 113.814  1.00  0.72           O  
ATOM   1453  OD2 ASP A 185     141.777 133.738 115.455  1.00  0.72           O1-
ATOM   1454  N   PHE A 186     137.667 133.664 111.540  1.00  0.65           N  
ATOM   1455  CA  PHE A 186     136.331 134.008 111.096  1.00  0.65           C  
ATOM   1456  C   PHE A 186     135.431 133.387 112.146  1.00  0.65           C  
ATOM   1457  O   PHE A 186     135.878 132.526 112.904  1.00  0.65           O  
ATOM   1458  CB  PHE A 186     135.938 133.372 109.721  1.00  0.65           C  
ATOM   1459  CG  PHE A 186     136.978 133.537 108.644  1.00  0.65           C  
ATOM   1460  CD1 PHE A 186     137.903 132.506 108.410  1.00  0.65           C  
ATOM   1461  CD2 PHE A 186     137.000 134.664 107.805  1.00  0.65           C  
ATOM   1462  CE1 PHE A 186     138.824 132.589 107.360  1.00  0.65           C  
ATOM   1463  CE2 PHE A 186     137.917 134.750 106.748  1.00  0.65           C  
ATOM   1464  CZ  PHE A 186     138.828 133.710 106.524  1.00  0.65           C  
ATOM   1465  N   TRP A 187     134.145 133.781 112.247  1.00  0.48           N  
ATOM   1466  CA  TRP A 187     133.210 133.032 113.077  1.00  0.48           C  
ATOM   1467  C   TRP A 187     132.756 131.724 112.441  1.00  0.48           C  
ATOM   1468  O   TRP A 187     132.692 131.578 111.224  1.00  0.48           O  
ATOM   1469  CB  TRP A 187     131.996 133.853 113.609  1.00  0.48           C  
ATOM   1470  CG  TRP A 187     131.238 134.737 112.625  1.00  0.48           C  
ATOM   1471  CD1 TRP A 187     131.344 136.092 112.530  1.00  0.48           C  
ATOM   1472  CD2 TRP A 187     130.232 134.339 111.675  1.00  0.48           C  
ATOM   1473  CE2 TRP A 187     129.791 135.525 111.028  1.00  0.48           C  
ATOM   1474  CE3 TRP A 187     129.694 133.106 111.328  1.00  0.48           C  
ATOM   1475  NE1 TRP A 187     130.489 136.567 111.575  1.00  0.48           N  
ATOM   1476  CZ2 TRP A 187     128.824 135.479 110.038  1.00  0.48           C  
ATOM   1477  CZ3 TRP A 187     128.712 133.062 110.329  1.00  0.48           C  
ATOM   1478  CH2 TRP A 187     128.279 134.235 109.691  1.00  0.48           C  
ATOM   1479  N   GLU A 188     132.413 130.741 113.297  1.00  0.54           N  
ATOM   1480  CA  GLU A 188     131.997 129.417 112.889  1.00  0.54           C  
ATOM   1481  C   GLU A 188     130.870 128.992 113.812  1.00  0.54           C  
ATOM   1482  O   GLU A 188     130.851 129.323 114.999  1.00  0.54           O  
ATOM   1483  CB  GLU A 188     133.172 128.406 113.009  1.00  0.54           C  
ATOM   1484  CG  GLU A 188     132.961 127.044 112.292  1.00  0.54           C  
ATOM   1485  CD  GLU A 188     134.128 126.060 112.471  1.00  0.54           C  
ATOM   1486  OE1 GLU A 188     135.185 126.432 113.048  1.00  0.54           O  
ATOM   1487  OE2 GLU A 188     133.975 124.902 112.003  1.00  0.54           O1-
ATOM   1488  N   VAL A 189     129.868 128.255 113.290  1.00  0.40           N  
ATOM   1489  CA  VAL A 189     128.825 127.664 114.112  1.00  0.40           C  
ATOM   1490  C   VAL A 189     129.339 126.331 114.641  1.00  0.40           C  
ATOM   1491  O   VAL A 189     129.379 125.319 113.948  1.00  0.40           O  
ATOM   1492  CB  VAL A 189     127.503 127.478 113.368  1.00  0.40           C  
ATOM   1493  CG1 VAL A 189     126.426 126.917 114.321  1.00  0.40           C  
ATOM   1494  CG2 VAL A 189     127.026 128.827 112.792  1.00  0.40           C  
ATOM   1495  N   GLN A 190     129.776 126.301 115.915  1.00  0.33           N  
ATOM   1496  CA  GLN A 190     130.537 125.191 116.466  1.00  0.33           C  
ATOM   1497  C   GLN A 190     129.657 124.031 116.874  1.00  0.33           C  
ATOM   1498  O   GLN A 190     129.124 124.018 117.984  1.00  0.33           O  
ATOM   1499  CB  GLN A 190     131.287 125.634 117.736  1.00  0.33           C  
ATOM   1500  CG  GLN A 190     132.362 126.698 117.461  1.00  0.33           C  
ATOM   1501  CD  GLN A 190     132.859 127.279 118.775  1.00  0.33           C  
ATOM   1502  NE2 GLN A 190     134.110 127.773 118.795  1.00  0.33           N  
ATOM   1503  OE1 GLN A 190     132.103 127.325 119.766  1.00  0.33           O  
ATOM   1504  N   LEU A 191     129.454 123.068 115.951  1.00  0.37           N  
ATOM   1505  CA  LEU A 191     128.612 121.890 116.118  1.00  0.37           C  
ATOM   1506  C   LEU A 191     127.168 122.232 116.444  1.00  0.37           C  
ATOM   1507  O   LEU A 191     126.393 121.421 116.950  1.00  0.37           O  
ATOM   1508  CB  LEU A 191     129.167 120.866 117.131  1.00  0.37           C  
ATOM   1509  CG  LEU A 191     130.508 120.222 116.739  1.00  0.37           C  
ATOM   1510  CD1 LEU A 191     131.122 119.583 117.993  1.00  0.37           C  
ATOM   1511  CD2 LEU A 191     130.341 119.172 115.624  1.00  0.37           C  
ATOM   1512  N   GLY A 192     126.736 123.446 116.054  1.00  0.63           N  
ATOM   1513  CA  GLY A 192     125.372 123.921 116.206  1.00  0.63           C  
ATOM   1514  C   GLY A 192     124.581 123.524 115.006  1.00  0.63           C  
ATOM   1515  O   GLY A 192     123.906 124.334 114.388  1.00  0.63           O  
ATOM   1516  N   ILE A 193     124.701 122.241 114.642  1.00  0.57           N  
ATOM   1517  CA  ILE A 193     124.011 121.573 113.566  1.00  0.57           C  
ATOM   1518  C   ILE A 193     122.515 121.601 113.885  1.00  0.57           C  
ATOM   1519  O   ILE A 193     122.190 121.276 115.030  1.00  0.57           O  
ATOM   1520  CB  ILE A 193     124.512 120.127 113.446  1.00  0.57           C  
ATOM   1521  CG1 ILE A 193     126.063 120.058 113.390  1.00  0.57           C  
ATOM   1522  CG2 ILE A 193     123.882 119.490 112.194  1.00  0.57           C  
ATOM   1523  CD1 ILE A 193     126.641 118.636 113.365  1.00  0.57           C  
ATOM   1524  N   PRO A 194     121.562 121.982 113.027  1.00  0.75           N  
ATOM   1525  CA  PRO A 194     120.145 121.934 113.358  1.00  0.75           C  
ATOM   1526  C   PRO A 194     119.681 120.546 113.743  1.00  0.75           C  
ATOM   1527  O   PRO A 194     119.804 119.614 112.959  1.00  0.75           O  
ATOM   1528  CB  PRO A 194     119.424 122.481 112.113  1.00  0.75           C  
ATOM   1529  CG  PRO A 194     120.490 123.355 111.443  1.00  0.75           C  
ATOM   1530  CD  PRO A 194     121.782 122.585 111.721  1.00  0.75           C  
ATOM   1531  N   HIS A 195     119.112 120.376 114.946  1.00  0.68           N  
ATOM   1532  CA  HIS A 195     118.609 119.094 115.383  1.00  0.68           C  
ATOM   1533  C   HIS A 195     117.318 118.782 114.627  1.00  0.68           C  
ATOM   1534  O   HIS A 195     116.497 119.697 114.520  1.00  0.68           O  
ATOM   1535  CB  HIS A 195     118.298 119.127 116.895  1.00  0.68           C  
ATOM   1536  CG  HIS A 195     119.494 119.419 117.745  1.00  0.68           C  
ATOM   1537  CD2 HIS A 195     120.256 120.544 117.844  1.00  0.68           C  
ATOM   1538  ND1 HIS A 195     119.958 118.445 118.606  1.00  0.68           N  
ATOM   1539  CE1 HIS A 195     121.000 118.992 119.203  1.00  0.68           C  
ATOM   1540  NE2 HIS A 195     121.218 120.258 118.783  1.00  0.68           N  
ATOM   1541  N   PRO A 196     117.007 117.589 114.113  1.00  0.74           N  
ATOM   1542  CA  PRO A 196     115.769 117.349 113.368  1.00  0.74           C  
ATOM   1543  C   PRO A 196     114.553 117.492 114.262  1.00  0.74           C  
ATOM   1544  O   PRO A 196     113.474 117.838 113.790  1.00  0.74           O  
ATOM   1545  CB  PRO A 196     115.909 115.925 112.820  1.00  0.74           C  
ATOM   1546  CG  PRO A 196     117.415 115.659 112.828  1.00  0.74           C  
ATOM   1547  CD  PRO A 196     117.919 116.452 114.031  1.00  0.74           C  
ATOM   1548  N   ALA A 197     114.743 117.262 115.576  1.00  0.80           N  
ATOM   1549  CA  ALA A 197     113.757 117.387 116.627  1.00  0.80           C  
ATOM   1550  C   ALA A 197     113.206 118.804 116.785  1.00  0.80           C  
ATOM   1551  O   ALA A 197     112.101 119.006 117.286  1.00  0.80           O  
ATOM   1552  CB  ALA A 197     114.394 116.923 117.958  1.00  0.80           C  
ATOM   1553  N   GLY A 198     113.978 119.832 116.363  1.00  0.77           N  
ATOM   1554  CA  GLY A 198     113.558 121.230 116.393  1.00  0.77           C  
ATOM   1555  C   GLY A 198     112.797 121.679 115.175  1.00  0.77           C  
ATOM   1556  O   GLY A 198     112.285 122.803 115.144  1.00  0.77           O  
ATOM   1557  N   LEU A 199     112.703 120.829 114.127  1.00  0.67           N  
ATOM   1558  CA  LEU A 199     111.909 121.100 112.940  1.00  0.67           C  
ATOM   1559  C   LEU A 199     110.422 121.137 113.251  1.00  0.67           C  
ATOM   1560  O   LEU A 199     109.913 120.398 114.088  1.00  0.67           O  
ATOM   1561  CB  LEU A 199     112.137 120.086 111.784  1.00  0.67           C  
ATOM   1562  CG  LEU A 199     113.566 120.014 111.209  1.00  0.67           C  
ATOM   1563  CD1 LEU A 199     113.666 118.839 110.224  1.00  0.67           C  
ATOM   1564  CD2 LEU A 199     113.998 121.317 110.526  1.00  0.67           C  
ATOM   1565  N   LYS A 200     109.686 122.013 112.547  1.00  0.67           N  
ATOM   1566  CA  LYS A 200     108.241 122.066 112.613  1.00  0.67           C  
ATOM   1567  C   LYS A 200     107.682 121.343 111.406  1.00  0.67           C  
ATOM   1568  O   LYS A 200     108.330 121.247 110.367  1.00  0.67           O  
ATOM   1569  CB  LYS A 200     107.700 123.521 112.624  1.00  0.67           C  
ATOM   1570  CG  LYS A 200     107.821 124.247 113.979  1.00  0.67           C  
ATOM   1571  CD  LYS A 200     109.226 124.755 114.357  1.00  0.67           C  
ATOM   1572  CE  LYS A 200     109.196 125.717 115.552  1.00  0.67           C  
ATOM   1573  NZ  LYS A 200     110.563 126.148 115.927  1.00  0.67           N1+
ATOM   1574  N   GLN A 201     106.450 120.810 111.530  1.00  0.67           N  
ATOM   1575  CA  GLN A 201     105.724 120.195 110.436  1.00  0.67           C  
ATOM   1576  C   GLN A 201     105.381 121.212 109.346  1.00  0.67           C  
ATOM   1577  O   GLN A 201     104.881 122.292 109.643  1.00  0.67           O  
ATOM   1578  CB  GLN A 201     104.427 119.544 110.984  1.00  0.67           C  
ATOM   1579  CG  GLN A 201     103.619 118.719 109.953  1.00  0.67           C  
ATOM   1580  CD  GLN A 201     102.287 118.266 110.539  1.00  0.67           C  
ATOM   1581  NE2 GLN A 201     101.521 117.459 109.785  1.00  0.67           N  
ATOM   1582  OE1 GLN A 201     101.904 118.613 111.671  1.00  0.67           O  
ATOM   1583  N   LYS A 202     105.663 120.888 108.065  1.00  0.68           N  
ATOM   1584  CA  LYS A 202     105.246 121.679 106.923  1.00  0.68           C  
ATOM   1585  C   LYS A 202     104.643 120.728 105.909  1.00  0.68           C  
ATOM   1586  O   LYS A 202     105.177 119.651 105.661  1.00  0.68           O  
ATOM   1587  CB  LYS A 202     106.423 122.474 106.285  1.00  0.68           C  
ATOM   1588  CG  LYS A 202     107.020 123.553 107.209  1.00  0.68           C  
ATOM   1589  CD  LYS A 202     106.009 124.660 107.557  1.00  0.68           C  
ATOM   1590  CE  LYS A 202     106.560 125.704 108.522  1.00  0.68           C  
ATOM   1591  NZ  LYS A 202     105.507 126.700 108.810  1.00  0.68           N1+
ATOM   1592  N   LYS A 203     103.477 121.089 105.336  1.00  0.66           N  
ATOM   1593  CA  LYS A 203     102.719 120.206 104.460  1.00  0.66           C  
ATOM   1594  C   LYS A 203     103.238 120.084 103.033  1.00  0.66           C  
ATOM   1595  O   LYS A 203     102.861 119.163 102.306  1.00  0.66           O  
ATOM   1596  CB  LYS A 203     101.234 120.617 104.420  1.00  0.66           C  
ATOM   1597  CG  LYS A 203     100.569 120.480 105.797  1.00  0.66           C  
ATOM   1598  CD  LYS A 203      99.048 120.662 105.733  1.00  0.66           C  
ATOM   1599  CE  LYS A 203      98.653 122.111 105.440  1.00  0.66           C  
ATOM   1600  NZ  LYS A 203      97.182 122.243 105.421  1.00  0.66           N1+
ATOM   1601  N   SER A 204     104.125 120.986 102.590  1.00  0.66           N  
ATOM   1602  CA  SER A 204     104.834 120.845 101.334  1.00  0.66           C  
ATOM   1603  C   SER A 204     106.265 121.229 101.569  1.00  0.66           C  
ATOM   1604  O   SER A 204     106.586 122.126 102.348  1.00  0.66           O  
ATOM   1605  CB  SER A 204     104.246 121.645 100.142  1.00  0.66           C  
ATOM   1606  OG  SER A 204     104.216 123.056 100.340  1.00  0.66           O  
ATOM   1607  N   VAL A 205     107.201 120.492 100.953  1.00  0.66           N  
ATOM   1608  CA  VAL A 205     108.578 120.625 101.343  1.00  0.66           C  
ATOM   1609  C   VAL A 205     109.435 120.165 100.195  1.00  0.66           C  
ATOM   1610  O   VAL A 205     108.991 119.419  99.325  1.00  0.66           O  
ATOM   1611  CB  VAL A 205     108.855 119.861 102.645  1.00  0.66           C  
ATOM   1612  CG1 VAL A 205     108.845 118.328 102.450  1.00  0.66           C  
ATOM   1613  CG2 VAL A 205     110.141 120.361 103.323  1.00  0.66           C  
ATOM   1614  N   THR A 206     110.688 120.642 100.144  1.00  0.67           N  
ATOM   1615  CA  THR A 206     111.676 120.154  99.204  1.00  0.67           C  
ATOM   1616  C   THR A 206     113.045 120.353  99.797  1.00  0.67           C  
ATOM   1617  O   THR A 206     113.262 121.222 100.639  1.00  0.67           O  
ATOM   1618  CB  THR A 206     111.614 120.802  97.820  1.00  0.67           C  
ATOM   1619  CG2 THR A 206     111.903 122.305  97.861  1.00  0.67           C  
ATOM   1620  OG1 THR A 206     112.547 120.246  96.905  1.00  0.67           O  
ATOM   1621  N   VAL A 207     114.000 119.530  99.333  1.00  0.69           N  
ATOM   1622  CA  VAL A 207     115.410 119.672  99.597  1.00  0.69           C  
ATOM   1623  C   VAL A 207     115.998 119.976  98.238  1.00  0.69           C  
ATOM   1624  O   VAL A 207     115.705 119.288  97.263  1.00  0.69           O  
ATOM   1625  CB  VAL A 207     116.068 118.403 100.143  1.00  0.69           C  
ATOM   1626  CG1 VAL A 207     117.557 118.668 100.449  1.00  0.69           C  
ATOM   1627  CG2 VAL A 207     115.349 117.951 101.427  1.00  0.69           C  
ATOM   1628  N   LEU A 208     116.822 121.031  98.129  1.00  0.68           N  
ATOM   1629  CA  LEU A 208     117.583 121.276  96.924  1.00  0.68           C  
ATOM   1630  C   LEU A 208     119.030 121.029  97.256  1.00  0.68           C  
ATOM   1631  O   LEU A 208     119.599 121.719  98.099  1.00  0.68           O  
ATOM   1632  CB  LEU A 208     117.542 122.728  96.356  1.00  0.68           C  
ATOM   1633  CG  LEU A 208     116.167 123.347  96.048  1.00  0.68           C  
ATOM   1634  CD1 LEU A 208     116.387 124.670  95.291  1.00  0.68           C  
ATOM   1635  CD2 LEU A 208     115.246 122.423  95.239  1.00  0.68           C  
ATOM   1636  N   ASP A 209     119.675 120.082  96.545  1.00  0.63           N  
ATOM   1637  CA  ASP A 209     121.112 120.102  96.383  1.00  0.63           C  
ATOM   1638  C   ASP A 209     121.505 121.373  95.630  1.00  0.63           C  
ATOM   1639  O   ASP A 209     120.920 121.717  94.602  1.00  0.63           O  
ATOM   1640  CB  ASP A 209     121.626 118.883  95.566  1.00  0.63           C  
ATOM   1641  CG  ASP A 209     121.367 117.558  96.261  1.00  0.63           C  
ATOM   1642  OD1 ASP A 209     121.298 117.538  97.510  1.00  0.63           O  
ATOM   1643  OD2 ASP A 209     121.245 116.545  95.523  1.00  0.63           O1-
ATOM   1644  N   VAL A 210     122.489 122.138  96.132  1.00  0.65           N  
ATOM   1645  CA  VAL A 210     123.010 123.279  95.398  1.00  0.65           C  
ATOM   1646  C   VAL A 210     123.832 122.832  94.195  1.00  0.65           C  
ATOM   1647  O   VAL A 210     124.380 121.735  94.162  1.00  0.65           O  
ATOM   1648  CB  VAL A 210     123.808 124.266  96.249  1.00  0.65           C  
ATOM   1649  CG1 VAL A 210     122.903 124.844  97.361  1.00  0.65           C  
ATOM   1650  CG2 VAL A 210     125.081 123.603  96.817  1.00  0.65           C  
ATOM   1651  N   GLY A 211     123.956 123.659  93.136  1.00  0.51           N  
ATOM   1652  CA  GLY A 211     124.727 123.266  91.956  1.00  0.51           C  
ATOM   1653  C   GLY A 211     126.202 123.529  92.072  1.00  0.51           C  
ATOM   1654  O   GLY A 211     126.768 124.248  91.253  1.00  0.51           O  
ATOM   1655  N   ASP A 212     126.857 122.976  93.114  1.00  0.63           N  
ATOM   1656  CA  ASP A 212     128.225 123.275  93.498  1.00  0.63           C  
ATOM   1657  C   ASP A 212     128.412 124.786  93.737  1.00  0.63           C  
ATOM   1658  O   ASP A 212     129.300 125.455  93.214  1.00  0.63           O  
ATOM   1659  CB  ASP A 212     129.273 122.647  92.524  1.00  0.63           C  
ATOM   1660  CG  ASP A 212     129.482 121.146  92.716  1.00  0.63           C  
ATOM   1661  OD1 ASP A 212     128.609 120.477  93.315  1.00  0.63           O  
ATOM   1662  OD2 ASP A 212     130.560 120.653  92.274  1.00  0.63           O1-
ATOM   1663  N   ALA A 213     127.532 125.379  94.574  1.00  0.74           N  
ATOM   1664  CA  ALA A 213     127.355 126.816  94.681  1.00  0.74           C  
ATOM   1665  C   ALA A 213     128.494 127.563  95.368  1.00  0.74           C  
ATOM   1666  O   ALA A 213     128.557 128.788  95.374  1.00  0.74           O  
ATOM   1667  CB  ALA A 213     126.027 127.114  95.393  1.00  0.74           C  
ATOM   1668  N   TYR A 214     129.468 126.850  95.951  1.00  0.75           N  
ATOM   1669  CA  TYR A 214     130.718 127.420  96.425  1.00  0.75           C  
ATOM   1670  C   TYR A 214     131.506 128.064  95.285  1.00  0.75           C  
ATOM   1671  O   TYR A 214     132.171 129.083  95.465  1.00  0.75           O  
ATOM   1672  CB  TYR A 214     131.577 126.343  97.132  1.00  0.75           C  
ATOM   1673  CG  TYR A 214     131.039 126.043  98.508  1.00  0.75           C  
ATOM   1674  CD1 TYR A 214     129.822 125.372  98.731  1.00  0.75           C  
ATOM   1675  CD2 TYR A 214     131.798 126.437  99.617  1.00  0.75           C  
ATOM   1676  CE1 TYR A 214     129.369 125.127 100.035  1.00  0.75           C  
ATOM   1677  CE2 TYR A 214     131.359 126.174 100.921  1.00  0.75           C  
ATOM   1678  CZ  TYR A 214     130.134 125.532 101.130  1.00  0.75           C  
ATOM   1679  OH  TYR A 214     129.662 125.301 102.438  1.00  0.75           O  
ATOM   1680  N   PHE A 215     131.385 127.511  94.062  1.00  0.76           N  
ATOM   1681  CA  PHE A 215     132.012 128.021  92.859  1.00  0.76           C  
ATOM   1682  C   PHE A 215     131.305 129.242  92.270  1.00  0.76           C  
ATOM   1683  O   PHE A 215     131.865 129.908  91.402  1.00  0.76           O  
ATOM   1684  CB  PHE A 215     132.092 126.936  91.753  1.00  0.76           C  
ATOM   1685  CG  PHE A 215     133.009 125.812  92.153  1.00  0.76           C  
ATOM   1686  CD1 PHE A 215     132.523 124.702  92.854  1.00  0.76           C  
ATOM   1687  CD2 PHE A 215     134.372 125.847  91.826  1.00  0.76           C  
ATOM   1688  CE1 PHE A 215     133.354 123.629  93.187  1.00  0.76           C  
ATOM   1689  CE2 PHE A 215     135.223 124.796  92.188  1.00  0.76           C  
ATOM   1690  CZ  PHE A 215     134.710 123.673  92.848  1.00  0.76           C  
ATOM   1691  N   SER A 216     130.074 129.590  92.712  1.00  0.74           N  
ATOM   1692  CA  SER A 216     129.386 130.807  92.290  1.00  0.74           C  
ATOM   1693  C   SER A 216     129.563 131.917  93.318  1.00  0.74           C  
ATOM   1694  O   SER A 216     129.108 133.041  93.117  1.00  0.74           O  
ATOM   1695  CB  SER A 216     127.864 130.599  92.016  1.00  0.74           C  
ATOM   1696  OG  SER A 216     127.231 129.801  93.016  1.00  0.74           O  
ATOM   1697  N   VAL A 217     130.303 131.664  94.420  1.00  0.78           N  
ATOM   1698  CA  VAL A 217     130.724 132.691  95.358  1.00  0.78           C  
ATOM   1699  C   VAL A 217     132.142 133.112  94.970  1.00  0.78           C  
ATOM   1700  O   VAL A 217     133.054 132.285  95.083  1.00  0.78           O  
ATOM   1701  CB  VAL A 217     130.741 132.192  96.804  1.00  0.78           C  
ATOM   1702  CG1 VAL A 217     131.187 133.312  97.771  1.00  0.78           C  
ATOM   1703  CG2 VAL A 217     129.330 131.710  97.188  1.00  0.78           C  
ATOM   1704  N   PRO A 218     132.436 134.328  94.502  1.00  0.83           N  
ATOM   1705  CA  PRO A 218     133.796 134.733  94.185  1.00  0.83           C  
ATOM   1706  C   PRO A 218     134.631 134.906  95.437  1.00  0.83           C  
ATOM   1707  O   PRO A 218     134.123 135.241  96.504  1.00  0.83           O  
ATOM   1708  CB  PRO A 218     133.628 136.059  93.432  1.00  0.83           C  
ATOM   1709  CG  PRO A 218     132.353 136.648  94.037  1.00  0.83           C  
ATOM   1710  CD  PRO A 218     131.481 135.407  94.256  1.00  0.83           C  
ATOM   1711  N   LEU A 219     135.939 134.656  95.317  1.00  0.83           N  
ATOM   1712  CA  LEU A 219     136.883 134.812  96.393  1.00  0.83           C  
ATOM   1713  C   LEU A 219     137.435 136.227  96.360  1.00  0.83           C  
ATOM   1714  O   LEU A 219     137.383 136.915  95.337  1.00  0.83           O  
ATOM   1715  CB  LEU A 219     137.986 133.744  96.206  1.00  0.83           C  
ATOM   1716  CG  LEU A 219     139.030 133.578  97.322  1.00  0.83           C  
ATOM   1717  CD1 LEU A 219     138.406 133.110  98.648  1.00  0.83           C  
ATOM   1718  CD2 LEU A 219     140.089 132.570  96.850  1.00  0.83           C  
ATOM   1719  N   ASP A 220     137.971 136.722  97.499  1.00  0.81           N  
ATOM   1720  CA  ASP A 220     138.732 137.952  97.561  1.00  0.81           C  
ATOM   1721  C   ASP A 220     139.894 137.917  96.551  1.00  0.81           C  
ATOM   1722  O   ASP A 220     140.621 136.931  96.406  1.00  0.81           O  
ATOM   1723  CB  ASP A 220     139.137 138.194  99.042  1.00  0.81           C  
ATOM   1724  CG  ASP A 220     139.935 139.469  99.253  1.00  0.81           C  
ATOM   1725  OD1 ASP A 220     141.011 139.594  98.609  1.00  0.81           O  
ATOM   1726  OD2 ASP A 220     139.490 140.309 100.073  1.00  0.81           O1-
ATOM   1727  N   LYS A 221     140.042 139.004  95.768  1.00  0.74           N  
ATOM   1728  CA  LYS A 221     140.892 138.996  94.603  1.00  0.74           C  
ATOM   1729  C   LYS A 221     142.300 139.488  94.902  1.00  0.74           C  
ATOM   1730  O   LYS A 221     143.153 139.440  94.016  1.00  0.74           O  
ATOM   1731  CB  LYS A 221     140.242 139.775  93.429  1.00  0.74           C  
ATOM   1732  CG  LYS A 221     138.966 139.086  92.904  1.00  0.74           C  
ATOM   1733  CD  LYS A 221     138.495 139.640  91.545  1.00  0.74           C  
ATOM   1734  CE  LYS A 221     137.927 141.065  91.566  1.00  0.74           C  
ATOM   1735  NZ  LYS A 221     136.643 141.071  92.297  1.00  0.74           N1+
ATOM   1736  N   ASP A 222     142.590 139.863  96.168  1.00  0.74           N  
ATOM   1737  CA  ASP A 222     143.943 140.089  96.633  1.00  0.74           C  
ATOM   1738  C   ASP A 222     144.416 138.852  97.391  1.00  0.74           C  
ATOM   1739  O   ASP A 222     145.561 138.414  97.242  1.00  0.74           O  
ATOM   1740  CB  ASP A 222     144.012 141.305  97.590  1.00  0.74           C  
ATOM   1741  CG  ASP A 222     143.817 142.633  96.876  1.00  0.74           C  
ATOM   1742  OD1 ASP A 222     143.814 142.664  95.620  1.00  0.74           O  
ATOM   1743  OD2 ASP A 222     143.753 143.651  97.617  1.00  0.74           O1-
ATOM   1744  N   PHE A 223     143.509 138.210  98.169  1.00  0.77           N  
ATOM   1745  CA  PHE A 223     143.738 136.978  98.920  1.00  0.77           C  
ATOM   1746  C   PHE A 223     144.138 135.800  98.027  1.00  0.77           C  
ATOM   1747  O   PHE A 223     144.923 134.930  98.413  1.00  0.77           O  
ATOM   1748  CB  PHE A 223     142.473 136.627  99.763  1.00  0.77           C  
ATOM   1749  CG  PHE A 223     142.580 135.327 100.532  1.00  0.77           C  
ATOM   1750  CD1 PHE A 223     143.384 135.211 101.678  1.00  0.77           C  
ATOM   1751  CD2 PHE A 223     141.909 134.185 100.063  1.00  0.77           C  
ATOM   1752  CE1 PHE A 223     143.514 133.979 102.336  1.00  0.77           C  
ATOM   1753  CE2 PHE A 223     142.036 132.954 100.717  1.00  0.77           C  
ATOM   1754  CZ  PHE A 223     142.842 132.850 101.855  1.00  0.77           C  
ATOM   1755  N   ARG A 224     143.625 135.751  96.786  1.00  0.74           N  
ATOM   1756  CA  ARG A 224     143.882 134.689  95.830  1.00  0.74           C  
ATOM   1757  C   ARG A 224     145.341 134.474  95.414  1.00  0.74           C  
ATOM   1758  O   ARG A 224     145.693 133.461  94.819  1.00  0.74           O  
ATOM   1759  CB  ARG A 224     143.041 134.910  94.560  1.00  0.74           C  
ATOM   1760  CG  ARG A 224     143.492 136.094  93.694  1.00  0.74           C  
ATOM   1761  CD  ARG A 224     142.602 136.272  92.469  1.00  0.74           C  
ATOM   1762  NE  ARG A 224     143.261 137.332  91.646  1.00  0.74           N  
ATOM   1763  CZ  ARG A 224     142.765 137.838  90.514  1.00  0.74           C  
ATOM   1764  NH1 ARG A 224     141.511 137.586  90.162  1.00  0.74           N1+
ATOM   1765  NH2 ARG A 224     143.534 138.589  89.729  1.00  0.74           N  
ATOM   1766  N   LYS A 225     146.258 135.402  95.750  1.00  0.78           N  
ATOM   1767  CA  LYS A 225     147.691 135.201  95.610  1.00  0.78           C  
ATOM   1768  C   LYS A 225     148.208 134.041  96.453  1.00  0.78           C  
ATOM   1769  O   LYS A 225     149.080 133.277  96.034  1.00  0.78           O  
ATOM   1770  CB  LYS A 225     148.449 136.484  96.015  1.00  0.78           C  
ATOM   1771  CG  LYS A 225     148.208 137.640  95.035  1.00  0.78           C  
ATOM   1772  CD  LYS A 225     148.955 138.918  95.445  1.00  0.78           C  
ATOM   1773  CE  LYS A 225     148.716 140.071  94.467  1.00  0.78           C  
ATOM   1774  NZ  LYS A 225     149.324 141.315  94.984  1.00  0.78           N1+
ATOM   1775  N   TYR A 226     147.656 133.872  97.671  1.00  0.79           N  
ATOM   1776  CA  TYR A 226     148.057 132.846  98.614  1.00  0.79           C  
ATOM   1777  C   TYR A 226     147.457 131.486  98.277  1.00  0.79           C  
ATOM   1778  O   TYR A 226     147.949 130.450  98.712  1.00  0.79           O  
ATOM   1779  CB  TYR A 226     147.627 133.221 100.057  1.00  0.79           C  
ATOM   1780  CG  TYR A 226     148.091 134.607 100.396  1.00  0.79           C  
ATOM   1781  CD1 TYR A 226     147.156 135.633 100.604  1.00  0.79           C  
ATOM   1782  CD2 TYR A 226     149.459 134.908 100.470  1.00  0.79           C  
ATOM   1783  CE1 TYR A 226     147.580 136.946 100.847  1.00  0.79           C  
ATOM   1784  CE2 TYR A 226     149.886 136.216 100.735  1.00  0.79           C  
ATOM   1785  CZ  TYR A 226     148.947 137.235 100.910  1.00  0.79           C  
ATOM   1786  OH  TYR A 226     149.401 138.541 101.169  1.00  0.79           O  
ATOM   1787  N   THR A 227     146.394 131.441  97.439  1.00  0.83           N  
ATOM   1788  CA  THR A 227     145.702 130.218  97.026  1.00  0.83           C  
ATOM   1789  C   THR A 227     146.342 129.629  95.779  1.00  0.83           C  
ATOM   1790  O   THR A 227     145.695 129.012  94.938  1.00  0.83           O  
ATOM   1791  CB  THR A 227     144.190 130.386  96.805  1.00  0.83           C  
ATOM   1792  CG2 THR A 227     143.550 130.929  98.086  1.00  0.83           C  
ATOM   1793  OG1 THR A 227     143.862 131.307  95.773  1.00  0.83           O  
ATOM   1794  N   ALA A 228     147.663 129.825  95.635  1.00  0.87           N  
ATOM   1795  CA  ALA A 228     148.452 129.404  94.505  1.00  0.87           C  
ATOM   1796  C   ALA A 228     148.532 127.901  94.308  1.00  0.87           C  
ATOM   1797  O   ALA A 228     148.678 127.129  95.247  1.00  0.87           O  
ATOM   1798  CB  ALA A 228     149.865 129.982  94.638  1.00  0.87           C  
ATOM   1799  N   PHE A 229     148.462 127.478  93.042  1.00  0.77           N  
ATOM   1800  CA  PHE A 229     148.316 126.106  92.642  1.00  0.77           C  
ATOM   1801  C   PHE A 229     149.278 125.893  91.487  1.00  0.77           C  
ATOM   1802  O   PHE A 229     149.393 126.752  90.621  1.00  0.77           O  
ATOM   1803  CB  PHE A 229     146.835 125.964  92.191  1.00  0.77           C  
ATOM   1804  CG  PHE A 229     146.491 124.681  91.497  1.00  0.77           C  
ATOM   1805  CD1 PHE A 229     145.941 123.604  92.196  1.00  0.77           C  
ATOM   1806  CD2 PHE A 229     146.683 124.567  90.114  1.00  0.77           C  
ATOM   1807  CE1 PHE A 229     145.554 122.444  91.515  1.00  0.77           C  
ATOM   1808  CE2 PHE A 229     146.312 123.407  89.433  1.00  0.77           C  
ATOM   1809  CZ  PHE A 229     145.730 122.343  90.129  1.00  0.77           C  
ATOM   1810  N   THR A 230     149.980 124.744  91.434  1.00  0.80           N  
ATOM   1811  CA  THR A 230     150.975 124.489  90.392  1.00  0.80           C  
ATOM   1812  C   THR A 230     150.886 123.044  89.977  1.00  0.80           C  
ATOM   1813  O   THR A 230     150.825 122.151  90.815  1.00  0.80           O  
ATOM   1814  CB  THR A 230     152.408 124.699  90.863  1.00  0.80           C  
ATOM   1815  CG2 THR A 230     153.455 124.492  89.764  1.00  0.80           C  
ATOM   1816  OG1 THR A 230     152.620 126.030  91.283  1.00  0.80           O  
ATOM   1817  N   ILE A 231     150.912 122.756  88.660  1.00  0.79           N  
ATOM   1818  CA  ILE A 231     150.929 121.389  88.160  1.00  0.79           C  
ATOM   1819  C   ILE A 231     152.366 121.087  87.722  1.00  0.79           C  
ATOM   1820  O   ILE A 231     152.931 121.891  86.978  1.00  0.79           O  
ATOM   1821  CB  ILE A 231     149.972 121.137  86.995  1.00  0.79           C  
ATOM   1822  CG1 ILE A 231     148.602 121.818  87.222  1.00  0.79           C  
ATOM   1823  CG2 ILE A 231     149.807 119.606  86.835  1.00  0.79           C  
ATOM   1824  CD1 ILE A 231     147.663 121.690  86.017  1.00  0.79           C  
ATOM   1825  N   PRO A 232     153.053 120.021  88.140  1.00  0.80           N  
ATOM   1826  CA  PRO A 232     154.301 119.574  87.521  1.00  0.80           C  
ATOM   1827  C   PRO A 232     154.141 119.179  86.059  1.00  0.80           C  
ATOM   1828  O   PRO A 232     153.025 119.053  85.569  1.00  0.80           O  
ATOM   1829  CB  PRO A 232     154.744 118.373  88.390  1.00  0.80           C  
ATOM   1830  CG  PRO A 232     153.952 118.533  89.692  1.00  0.80           C  
ATOM   1831  CD  PRO A 232     152.631 119.111  89.195  1.00  0.80           C  
ATOM   1832  N   SER A 233     155.241 118.943  85.327  1.00  0.71           N  
ATOM   1833  CA  SER A 233     155.145 118.417  83.978  1.00  0.71           C  
ATOM   1834  C   SER A 233     156.270 117.428  83.799  1.00  0.71           C  
ATOM   1835  O   SER A 233     157.245 117.462  84.542  1.00  0.71           O  
ATOM   1836  CB  SER A 233     155.152 119.513  82.869  1.00  0.71           C  
ATOM   1837  OG  SER A 233     156.437 120.119  82.694  1.00  0.71           O  
ATOM   1838  N   ILE A 234     156.151 116.509  82.812  1.00  0.54           N  
ATOM   1839  CA  ILE A 234     157.061 115.380  82.616  1.00  0.54           C  
ATOM   1840  C   ILE A 234     158.518 115.768  82.376  1.00  0.54           C  
ATOM   1841  O   ILE A 234     159.448 115.052  82.753  1.00  0.54           O  
ATOM   1842  CB  ILE A 234     156.559 114.429  81.521  1.00  0.54           C  
ATOM   1843  CG1 ILE A 234     157.323 113.079  81.580  1.00  0.54           C  
ATOM   1844  CG2 ILE A 234     156.611 115.089  80.120  1.00  0.54           C  
ATOM   1845  CD1 ILE A 234     156.731 111.981  80.693  1.00  0.54           C  
ATOM   1846  N   ASN A 235     158.760 116.942  81.762  1.00  0.47           N  
ATOM   1847  CA  ASN A 235     160.087 117.394  81.388  1.00  0.47           C  
ATOM   1848  C   ASN A 235     160.901 117.885  82.582  1.00  0.47           C  
ATOM   1849  O   ASN A 235     162.126 117.944  82.519  1.00  0.47           O  
ATOM   1850  CB  ASN A 235     159.989 118.519  80.328  1.00  0.47           C  
ATOM   1851  CG  ASN A 235     159.314 118.013  79.067  1.00  0.47           C  
ATOM   1852  ND2 ASN A 235     158.589 118.897  78.363  1.00  0.47           N  
ATOM   1853  OD1 ASN A 235     159.428 116.840  78.683  1.00  0.47           O  
ATOM   1854  N   ASN A 236     160.246 118.235  83.713  1.00  0.50           N  
ATOM   1855  CA  ASN A 236     160.893 118.742  84.920  1.00  0.50           C  
ATOM   1856  C   ASN A 236     161.684 120.044  84.726  1.00  0.50           C  
ATOM   1857  O   ASN A 236     162.732 120.250  85.332  1.00  0.50           O  
ATOM   1858  CB  ASN A 236     161.791 117.679  85.614  1.00  0.50           C  
ATOM   1859  CG  ASN A 236     161.002 116.405  85.852  1.00  0.50           C  
ATOM   1860  ND2 ASN A 236     161.491 115.255  85.352  1.00  0.50           N  
ATOM   1861  OD1 ASN A 236     159.944 116.438  86.504  1.00  0.50           O  
ATOM   1862  N   GLU A 237     161.157 120.982  83.913  1.00  0.45           N  
ATOM   1863  CA  GLU A 237     161.849 122.195  83.487  1.00  0.45           C  
ATOM   1864  C   GLU A 237     161.297 123.433  84.164  1.00  0.45           C  
ATOM   1865  O   GLU A 237     161.522 124.554  83.711  1.00  0.45           O  
ATOM   1866  CB  GLU A 237     161.613 122.405  81.975  1.00  0.45           C  
ATOM   1867  CG  GLU A 237     162.254 121.327  81.081  1.00  0.45           C  
ATOM   1868  CD  GLU A 237     161.835 121.519  79.628  1.00  0.45           C  
ATOM   1869  OE1 GLU A 237     160.596 121.564  79.380  1.00  0.45           O  
ATOM   1870  OE2 GLU A 237     162.735 121.582  78.755  1.00  0.45           O1-
ATOM   1871  N   THR A 238     160.487 123.241  85.222  1.00  0.43           N  
ATOM   1872  CA  THR A 238     159.708 124.287  85.892  1.00  0.43           C  
ATOM   1873  C   THR A 238     158.828 125.184  84.997  1.00  0.43           C  
ATOM   1874  O   THR A 238     158.841 126.396  85.222  1.00  0.43           O  
ATOM   1875  CB  THR A 238     160.501 125.134  86.908  1.00  0.43           C  
ATOM   1876  CG2 THR A 238     161.083 124.209  87.984  1.00  0.43           C  
ATOM   1877  OG1 THR A 238     161.614 125.807  86.342  1.00  0.43           O  
ATOM   1878  N   PRO A 239     158.007 124.741  84.013  1.00  0.68           N  
ATOM   1879  CA  PRO A 239     157.155 125.650  83.247  1.00  0.68           C  
ATOM   1880  C   PRO A 239     156.153 126.433  84.088  1.00  0.68           C  
ATOM   1881  O   PRO A 239     155.827 126.043  85.209  1.00  0.68           O  
ATOM   1882  CB  PRO A 239     156.437 124.753  82.214  1.00  0.68           C  
ATOM   1883  CG  PRO A 239     157.280 123.478  82.171  1.00  0.68           C  
ATOM   1884  CD  PRO A 239     157.755 123.353  83.619  1.00  0.68           C  
ATOM   1885  N   GLY A 240     155.610 127.539  83.542  1.00  0.39           N  
ATOM   1886  CA  GLY A 240     154.681 128.437  84.228  1.00  0.39           C  
ATOM   1887  C   GLY A 240     153.255 127.941  84.338  1.00  0.39           C  
ATOM   1888  O   GLY A 240     152.306 128.683  84.095  1.00  0.39           O  
ATOM   1889  N   ILE A 241     153.053 126.658  84.691  1.00  0.77           N  
ATOM   1890  CA  ILE A 241     151.746 126.038  84.874  1.00  0.77           C  
ATOM   1891  C   ILE A 241     151.223 126.309  86.286  1.00  0.77           C  
ATOM   1892  O   ILE A 241     151.035 125.409  87.104  1.00  0.77           O  
ATOM   1893  CB  ILE A 241     151.731 124.542  84.539  1.00  0.77           C  
ATOM   1894  CG1 ILE A 241     152.485 124.236  83.221  1.00  0.77           C  
ATOM   1895  CG2 ILE A 241     150.260 124.074  84.437  1.00  0.77           C  
ATOM   1896  CD1 ILE A 241     152.683 122.733  82.979  1.00  0.77           C  
ATOM   1897  N   ARG A 242     151.002 127.602  86.607  1.00  0.74           N  
ATOM   1898  CA  ARG A 242     150.554 128.049  87.911  1.00  0.74           C  
ATOM   1899  C   ARG A 242     149.239 128.789  87.811  1.00  0.74           C  
ATOM   1900  O   ARG A 242     149.019 129.612  86.931  1.00  0.74           O  
ATOM   1901  CB  ARG A 242     151.555 128.994  88.618  1.00  0.74           C  
ATOM   1902  CG  ARG A 242     152.942 128.373  88.842  1.00  0.74           C  
ATOM   1903  CD  ARG A 242     153.850 129.252  89.705  1.00  0.74           C  
ATOM   1904  NE  ARG A 242     155.220 128.629  89.681  1.00  0.74           N  
ATOM   1905  CZ  ARG A 242     155.726 127.814  90.617  1.00  0.74           C  
ATOM   1906  NH1 ARG A 242     155.079 127.565  91.747  1.00  0.74           N1+
ATOM   1907  NH2 ARG A 242     156.925 127.268  90.418  1.00  0.74           N  
ATOM   1908  N   TYR A 243     148.330 128.518  88.754  1.00  0.82           N  
ATOM   1909  CA  TYR A 243     146.992 129.060  88.753  1.00  0.82           C  
ATOM   1910  C   TYR A 243     146.699 129.602  90.138  1.00  0.82           C  
ATOM   1911  O   TYR A 243     147.409 129.332  91.101  1.00  0.82           O  
ATOM   1912  CB  TYR A 243     145.917 127.996  88.378  1.00  0.82           C  
ATOM   1913  CG  TYR A 243     146.120 127.422  86.996  1.00  0.82           C  
ATOM   1914  CD1 TYR A 243     146.958 126.313  86.775  1.00  0.82           C  
ATOM   1915  CD2 TYR A 243     145.402 127.943  85.908  1.00  0.82           C  
ATOM   1916  CE1 TYR A 243     147.063 125.736  85.501  1.00  0.82           C  
ATOM   1917  CE2 TYR A 243     145.523 127.382  84.631  1.00  0.82           C  
ATOM   1918  CZ  TYR A 243     146.359 126.286  84.427  1.00  0.82           C  
ATOM   1919  OH  TYR A 243     146.448 125.740  83.134  1.00  0.82           O  
ATOM   1920  N   GLN A 244     145.628 130.405  90.244  1.00  0.82           N  
ATOM   1921  CA  GLN A 244     145.104 130.929  91.489  1.00  0.82           C  
ATOM   1922  C   GLN A 244     143.621 130.588  91.529  1.00  0.82           C  
ATOM   1923  O   GLN A 244     143.015 130.327  90.492  1.00  0.82           O  
ATOM   1924  CB  GLN A 244     145.321 132.471  91.574  1.00  0.82           C  
ATOM   1925  CG  GLN A 244     144.590 133.296  90.481  1.00  0.82           C  
ATOM   1926  CD  GLN A 244     145.147 134.712  90.280  1.00  0.82           C  
ATOM   1927  NE2 GLN A 244     145.153 135.154  89.002  1.00  0.82           N  
ATOM   1928  OE1 GLN A 244     145.544 135.450  91.184  1.00  0.82           O  
ATOM   1929  N   TYR A 245     142.997 130.553  92.728  1.00  0.85           N  
ATOM   1930  CA  TYR A 245     141.558 130.330  92.855  1.00  0.85           C  
ATOM   1931  C   TYR A 245     140.814 131.660  92.800  1.00  0.85           C  
ATOM   1932  O   TYR A 245     141.165 132.608  93.489  1.00  0.85           O  
ATOM   1933  CB  TYR A 245     141.162 129.622  94.185  1.00  0.85           C  
ATOM   1934  CG  TYR A 245     141.425 128.145  94.139  1.00  0.85           C  
ATOM   1935  CD1 TYR A 245     142.676 127.597  94.463  1.00  0.85           C  
ATOM   1936  CD2 TYR A 245     140.372 127.279  93.820  1.00  0.85           C  
ATOM   1937  CE1 TYR A 245     142.880 126.205  94.443  1.00  0.85           C  
ATOM   1938  CE2 TYR A 245     140.562 125.898  93.817  1.00  0.85           C  
ATOM   1939  CZ  TYR A 245     141.811 125.365  94.105  1.00  0.85           C  
ATOM   1940  OH  TYR A 245     141.891 123.965  94.088  1.00  0.85           O  
ATOM   1941  N   ASN A 246     139.743 131.758  91.980  1.00  0.82           N  
ATOM   1942  CA  ASN A 246     138.987 132.998  91.837  1.00  0.82           C  
ATOM   1943  C   ASN A 246     137.660 132.935  92.553  1.00  0.82           C  
ATOM   1944  O   ASN A 246     136.977 133.947  92.721  1.00  0.82           O  
ATOM   1945  CB  ASN A 246     138.679 133.264  90.348  1.00  0.82           C  
ATOM   1946  CG  ASN A 246     139.950 133.709  89.669  1.00  0.82           C  
ATOM   1947  ND2 ASN A 246     139.910 134.882  89.015  1.00  0.82           N  
ATOM   1948  OD1 ASN A 246     141.005 133.063  89.698  1.00  0.82           O  
ATOM   1949  N   VAL A 247     137.295 131.743  93.025  1.00  0.83           N  
ATOM   1950  CA  VAL A 247     136.039 131.426  93.658  1.00  0.83           C  
ATOM   1951  C   VAL A 247     136.424 130.657  94.894  1.00  0.83           C  
ATOM   1952  O   VAL A 247     137.604 130.340  95.065  1.00  0.83           O  
ATOM   1953  CB  VAL A 247     135.099 130.623  92.760  1.00  0.83           C  
ATOM   1954  CG1 VAL A 247     134.813 131.427  91.473  1.00  0.83           C  
ATOM   1955  CG2 VAL A 247     135.676 129.233  92.414  1.00  0.83           C  
ATOM   1956  N   LEU A 248     135.487 130.376  95.827  1.00  0.82           N  
ATOM   1957  CA  LEU A 248     135.824 129.648  97.044  1.00  0.82           C  
ATOM   1958  C   LEU A 248     136.515 128.299  96.773  1.00  0.82           C  
ATOM   1959  O   LEU A 248     135.973 127.496  96.010  1.00  0.82           O  
ATOM   1960  CB  LEU A 248     134.584 129.361  97.925  1.00  0.82           C  
ATOM   1961  CG  LEU A 248     133.931 130.586  98.591  1.00  0.82           C  
ATOM   1962  CD1 LEU A 248     132.658 130.134  99.328  1.00  0.82           C  
ATOM   1963  CD2 LEU A 248     134.881 131.306  99.566  1.00  0.82           C  
ATOM   1964  N   PRO A 249     137.687 127.963  97.322  1.00  0.85           N  
ATOM   1965  CA  PRO A 249     138.321 126.685  97.050  1.00  0.85           C  
ATOM   1966  C   PRO A 249     137.561 125.544  97.690  1.00  0.85           C  
ATOM   1967  O   PRO A 249     136.889 125.739  98.704  1.00  0.85           O  
ATOM   1968  CB  PRO A 249     139.744 126.814  97.622  1.00  0.85           C  
ATOM   1969  CG  PRO A 249     139.963 128.320  97.786  1.00  0.85           C  
ATOM   1970  CD  PRO A 249     138.561 128.841  98.090  1.00  0.85           C  
ATOM   1971  N   GLN A 250     137.674 124.330  97.117  1.00  0.73           N  
ATOM   1972  CA  GLN A 250     136.805 123.212  97.419  1.00  0.73           C  
ATOM   1973  C   GLN A 250     137.042 122.544  98.774  1.00  0.73           C  
ATOM   1974  O   GLN A 250     136.269 121.688  99.195  1.00  0.73           O  
ATOM   1975  CB  GLN A 250     136.867 122.155  96.280  1.00  0.73           C  
ATOM   1976  CG  GLN A 250     138.133 121.250  96.210  1.00  0.73           C  
ATOM   1977  CD  GLN A 250     139.386 121.841  95.553  1.00  0.73           C  
ATOM   1978  NE2 GLN A 250     140.407 120.972  95.392  1.00  0.73           N  
ATOM   1979  OE1 GLN A 250     139.504 123.015  95.165  1.00  0.73           O  
ATOM   1980  N   GLY A 251     138.132 122.907  99.484  1.00  0.75           N  
ATOM   1981  CA  GLY A 251     138.434 122.355 100.802  1.00  0.75           C  
ATOM   1982  C   GLY A 251     139.048 123.365 101.732  1.00  0.75           C  
ATOM   1983  O   GLY A 251     139.615 123.009 102.760  1.00  0.75           O  
ATOM   1984  N   TRP A 252     138.965 124.668 101.396  1.00  0.76           N  
ATOM   1985  CA  TRP A 252     139.429 125.735 102.265  1.00  0.76           C  
ATOM   1986  C   TRP A 252     138.533 125.891 103.494  1.00  0.76           C  
ATOM   1987  O   TRP A 252     137.308 125.885 103.395  1.00  0.76           O  
ATOM   1988  CB  TRP A 252     139.548 127.063 101.465  1.00  0.76           C  
ATOM   1989  CG  TRP A 252     140.089 128.270 102.224  1.00  0.76           C  
ATOM   1990  CD1 TRP A 252     141.205 128.319 103.005  1.00  0.76           C  
ATOM   1991  CD2 TRP A 252     139.494 129.572 102.255  1.00  0.76           C  
ATOM   1992  CE2 TRP A 252     140.308 130.372 103.122  1.00  0.76           C  
ATOM   1993  CE3 TRP A 252     138.377 130.124 101.651  1.00  0.76           C  
ATOM   1994  NE1 TRP A 252     141.330 129.567 103.543  1.00  0.76           N  
ATOM   1995  CZ2 TRP A 252     139.977 131.691 103.370  1.00  0.76           C  
ATOM   1996  CZ3 TRP A 252     138.056 131.458 101.901  1.00  0.76           C  
ATOM   1997  CH2 TRP A 252     138.847 132.239 102.757  1.00  0.76           C  
ATOM   1998  N   LYS A 253     139.118 126.055 104.705  1.00  0.67           N  
ATOM   1999  CA  LYS A 253     138.328 126.114 105.925  1.00  0.67           C  
ATOM   2000  C   LYS A 253     137.508 127.392 106.059  1.00  0.67           C  
ATOM   2001  O   LYS A 253     136.452 127.417 106.689  1.00  0.67           O  
ATOM   2002  CB  LYS A 253     139.207 125.940 107.185  1.00  0.67           C  
ATOM   2003  CG  LYS A 253     138.365 125.605 108.427  1.00  0.67           C  
ATOM   2004  CD  LYS A 253     139.176 125.404 109.712  1.00  0.67           C  
ATOM   2005  CE  LYS A 253     138.265 124.965 110.869  1.00  0.67           C  
ATOM   2006  NZ  LYS A 253     139.048 124.747 112.101  1.00  0.67           N1+
ATOM   2007  N   GLY A 254     137.945 128.497 105.418  1.00  0.78           N  
ATOM   2008  CA  GLY A 254     137.185 129.742 105.424  1.00  0.78           C  
ATOM   2009  C   GLY A 254     135.977 129.713 104.516  1.00  0.78           C  
ATOM   2010  O   GLY A 254     135.081 130.548 104.638  1.00  0.78           O  
ATOM   2011  N   SER A 255     135.897 128.728 103.591  1.00  0.79           N  
ATOM   2012  CA  SER A 255     134.822 128.626 102.606  1.00  0.79           C  
ATOM   2013  C   SER A 255     133.409 128.480 103.173  1.00  0.79           C  
ATOM   2014  O   SER A 255     132.545 129.210 102.687  1.00  0.79           O  
ATOM   2015  CB  SER A 255     135.007 127.512 101.523  1.00  0.79           C  
ATOM   2016  OG  SER A 255     136.156 127.719 100.705  1.00  0.79           O  
ATOM   2017  N   PRO A 256     133.039 127.646 104.158  1.00  0.72           N  
ATOM   2018  CA  PRO A 256     131.642 127.513 104.557  1.00  0.72           C  
ATOM   2019  C   PRO A 256     131.099 128.725 105.277  1.00  0.72           C  
ATOM   2020  O   PRO A 256     129.933 129.045 105.073  1.00  0.72           O  
ATOM   2021  CB  PRO A 256     131.594 126.254 105.435  1.00  0.72           C  
ATOM   2022  CG  PRO A 256     132.798 125.441 104.954  1.00  0.72           C  
ATOM   2023  CD  PRO A 256     133.832 126.531 104.675  1.00  0.72           C  
ATOM   2024  N   ALA A 257     131.904 129.420 106.108  1.00  0.72           N  
ATOM   2025  CA  ALA A 257     131.480 130.609 106.831  1.00  0.72           C  
ATOM   2026  C   ALA A 257     131.104 131.750 105.889  1.00  0.72           C  
ATOM   2027  O   ALA A 257     130.075 132.414 106.033  1.00  0.72           O  
ATOM   2028  CB  ALA A 257     132.601 131.066 107.793  1.00  0.72           C  
ATOM   2029  N   ILE A 258     131.931 131.961 104.845  1.00  0.79           N  
ATOM   2030  CA  ILE A 258     131.665 132.899 103.766  1.00  0.79           C  
ATOM   2031  C   ILE A 258     130.470 132.465 102.930  1.00  0.79           C  
ATOM   2032  O   ILE A 258     129.597 133.278 102.622  1.00  0.79           O  
ATOM   2033  CB  ILE A 258     132.924 133.168 102.947  1.00  0.79           C  
ATOM   2034  CG1 ILE A 258     134.027 133.727 103.887  1.00  0.79           C  
ATOM   2035  CG2 ILE A 258     132.615 134.171 101.809  1.00  0.79           C  
ATOM   2036  CD1 ILE A 258     135.420 133.769 103.254  1.00  0.79           C  
ATOM   2037  N   PHE A 259     130.340 131.161 102.605  1.00  0.77           N  
ATOM   2038  CA  PHE A 259     129.196 130.602 101.902  1.00  0.77           C  
ATOM   2039  C   PHE A 259     127.862 130.829 102.625  1.00  0.77           C  
ATOM   2040  O   PHE A 259     126.884 131.238 101.998  1.00  0.77           O  
ATOM   2041  CB  PHE A 259     129.427 129.089 101.653  1.00  0.77           C  
ATOM   2042  CG  PHE A 259     128.347 128.494 100.798  1.00  0.77           C  
ATOM   2043  CD1 PHE A 259     128.326 128.740  99.421  1.00  0.77           C  
ATOM   2044  CD2 PHE A 259     127.327 127.719 101.371  1.00  0.77           C  
ATOM   2045  CE1 PHE A 259     127.300 128.221  98.625  1.00  0.77           C  
ATOM   2046  CE2 PHE A 259     126.318 127.176 100.571  1.00  0.77           C  
ATOM   2047  CZ  PHE A 259     126.306 127.418  99.194  1.00  0.77           C  
ATOM   2048  N   GLN A 260     127.802 130.638 103.965  1.00  0.68           N  
ATOM   2049  CA  GLN A 260     126.620 130.946 104.762  1.00  0.68           C  
ATOM   2050  C   GLN A 260     126.213 132.404 104.672  1.00  0.68           C  
ATOM   2051  O   GLN A 260     125.036 132.724 104.494  1.00  0.68           O  
ATOM   2052  CB  GLN A 260     126.812 130.655 106.274  1.00  0.68           C  
ATOM   2053  CG  GLN A 260     126.999 129.168 106.632  1.00  0.68           C  
ATOM   2054  CD  GLN A 260     126.791 128.971 108.130  1.00  0.68           C  
ATOM   2055  NE2 GLN A 260     125.799 128.139 108.503  1.00  0.68           N  
ATOM   2056  OE1 GLN A 260     127.475 129.571 108.973  1.00  0.68           O  
ATOM   2057  N   CYS A 261     127.186 133.332 104.760  1.00  0.69           N  
ATOM   2058  CA  CYS A 261     126.945 134.758 104.608  1.00  0.69           C  
ATOM   2059  C   CYS A 261     126.392 135.105 103.227  1.00  0.69           C  
ATOM   2060  O   CYS A 261     125.395 135.816 103.102  1.00  0.69           O  
ATOM   2061  CB  CYS A 261     128.262 135.553 104.850  1.00  0.69           C  
ATOM   2062  SG  CYS A 261     128.055 137.365 105.004  1.00  0.69           S  
ATOM   2063  N   SER A 262     127.006 134.547 102.161  1.00  0.74           N  
ATOM   2064  CA  SER A 262     126.597 134.745 100.774  1.00  0.74           C  
ATOM   2065  C   SER A 262     125.210 134.218 100.455  1.00  0.74           C  
ATOM   2066  O   SER A 262     124.405 134.914  99.837  1.00  0.74           O  
ATOM   2067  CB  SER A 262     127.571 134.080  99.770  1.00  0.74           C  
ATOM   2068  OG  SER A 262     128.883 134.617  99.924  1.00  0.74           O  
ATOM   2069  N   MET A 263     124.878 132.985 100.904  1.00  0.76           N  
ATOM   2070  CA  MET A 263     123.555 132.394 100.759  1.00  0.76           C  
ATOM   2071  C   MET A 263     122.482 133.155 101.504  1.00  0.76           C  
ATOM   2072  O   MET A 263     121.415 133.433 100.961  1.00  0.76           O  
ATOM   2073  CB  MET A 263     123.515 130.918 101.232  1.00  0.76           C  
ATOM   2074  CG  MET A 263     124.165 129.935 100.241  1.00  0.76           C  
ATOM   2075  SD  MET A 263     123.428 129.922  98.572  1.00  0.76           S  
ATOM   2076  CE  MET A 263     121.756 129.336  98.975  1.00  0.76           C  
ATOM   2077  N   THR A 264     122.752 133.564 102.762  1.00  0.78           N  
ATOM   2078  CA  THR A 264     121.826 134.384 103.546  1.00  0.78           C  
ATOM   2079  C   THR A 264     121.545 135.712 102.874  1.00  0.78           C  
ATOM   2080  O   THR A 264     120.387 136.125 102.784  1.00  0.78           O  
ATOM   2081  CB  THR A 264     122.294 134.641 104.976  1.00  0.78           C  
ATOM   2082  CG2 THR A 264     121.300 135.484 105.785  1.00  0.78           C  
ATOM   2083  OG1 THR A 264     122.365 133.422 105.698  1.00  0.78           O  
ATOM   2084  N   LYS A 265     122.576 136.389 102.323  1.00  0.76           N  
ATOM   2085  CA  LYS A 265     122.417 137.635 101.593  1.00  0.76           C  
ATOM   2086  C   LYS A 265     121.556 137.543 100.330  1.00  0.76           C  
ATOM   2087  O   LYS A 265     120.681 138.382 100.109  1.00  0.76           O  
ATOM   2088  CB  LYS A 265     123.797 138.225 101.202  1.00  0.76           C  
ATOM   2089  CG  LYS A 265     123.695 139.670 100.677  1.00  0.76           C  
ATOM   2090  CD  LYS A 265     125.047 140.253 100.250  1.00  0.76           C  
ATOM   2091  CE  LYS A 265     124.971 141.630  99.583  1.00  0.76           C  
ATOM   2092  NZ  LYS A 265     124.777 142.725 100.558  1.00  0.76           N1+
ATOM   2093  N   ILE A 266     121.751 136.520  99.466  1.00  0.79           N  
ATOM   2094  CA  ILE A 266     120.959 136.370  98.248  1.00  0.79           C  
ATOM   2095  C   ILE A 266     119.530 135.903  98.512  1.00  0.79           C  
ATOM   2096  O   ILE A 266     118.605 136.232  97.769  1.00  0.79           O  
ATOM   2097  CB  ILE A 266     121.610 135.476  97.192  1.00  0.79           C  
ATOM   2098  CG1 ILE A 266     121.705 133.992  97.626  1.00  0.79           C  
ATOM   2099  CG2 ILE A 266     122.987 136.083  96.825  1.00  0.79           C  
ATOM   2100  CD1 ILE A 266     122.206 133.060  96.522  1.00  0.79           C  
ATOM   2101  N   LEU A 267     119.298 135.130  99.599  1.00  0.83           N  
ATOM   2102  CA  LEU A 267     117.980 134.655  99.987  1.00  0.83           C  
ATOM   2103  C   LEU A 267     117.134 135.718 100.674  1.00  0.83           C  
ATOM   2104  O   LEU A 267     115.903 135.635 100.663  1.00  0.83           O  
ATOM   2105  CB  LEU A 267     118.076 133.468 100.978  1.00  0.83           C  
ATOM   2106  CG  LEU A 267     118.518 132.128 100.360  1.00  0.83           C  
ATOM   2107  CD1 LEU A 267     118.886 131.145 101.483  1.00  0.83           C  
ATOM   2108  CD2 LEU A 267     117.431 131.525  99.455  1.00  0.83           C  
ATOM   2109  N   GLU A 268     117.754 136.752 101.285  1.00  0.81           N  
ATOM   2110  CA  GLU A 268     117.055 137.800 102.024  1.00  0.81           C  
ATOM   2111  C   GLU A 268     115.987 138.576 101.235  1.00  0.81           C  
ATOM   2112  O   GLU A 268     114.910 138.747 101.808  1.00  0.81           O  
ATOM   2113  CB  GLU A 268     118.021 138.796 102.741  1.00  0.81           C  
ATOM   2114  CG  GLU A 268     118.426 138.402 104.193  1.00  0.81           C  
ATOM   2115  CD  GLU A 268     119.338 139.431 104.873  1.00  0.81           C  
ATOM   2116  OE1 GLU A 268     119.488 140.563 104.343  1.00  0.81           O  
ATOM   2117  OE2 GLU A 268     119.888 139.113 105.967  1.00  0.81           O1-
ATOM   2118  N   PRO A 269     116.105 139.049  99.984  1.00  0.88           N  
ATOM   2119  CA  PRO A 269     115.017 139.738  99.295  1.00  0.88           C  
ATOM   2120  C   PRO A 269     113.819 138.843  99.061  1.00  0.88           C  
ATOM   2121  O   PRO A 269     112.693 139.311  99.214  1.00  0.88           O  
ATOM   2122  CB  PRO A 269     115.634 140.234  97.972  1.00  0.88           C  
ATOM   2123  CG  PRO A 269     117.136 140.306  98.274  1.00  0.88           C  
ATOM   2124  CD  PRO A 269     117.349 139.128  99.226  1.00  0.88           C  
ATOM   2125  N   PHE A 270     114.048 137.556  98.722  1.00  0.85           N  
ATOM   2126  CA  PHE A 270     113.014 136.556  98.527  1.00  0.85           C  
ATOM   2127  C   PHE A 270     112.253 136.279  99.823  1.00  0.85           C  
ATOM   2128  O   PHE A 270     111.027 136.238  99.841  1.00  0.85           O  
ATOM   2129  CB  PHE A 270     113.641 135.252  97.954  1.00  0.85           C  
ATOM   2130  CG  PHE A 270     112.582 134.299  97.467  1.00  0.85           C  
ATOM   2131  CD1 PHE A 270     112.179 134.325  96.124  1.00  0.85           C  
ATOM   2132  CD2 PHE A 270     111.977 133.377  98.341  1.00  0.85           C  
ATOM   2133  CE1 PHE A 270     111.199 133.442  95.658  1.00  0.85           C  
ATOM   2134  CE2 PHE A 270     111.002 132.487  97.875  1.00  0.85           C  
ATOM   2135  CZ  PHE A 270     110.613 132.519  96.531  1.00  0.85           C  
ATOM   2136  N   ARG A 271     112.966 136.127 100.960  1.00  0.79           N  
ATOM   2137  CA  ARG A 271     112.370 135.964 102.281  1.00  0.79           C  
ATOM   2138  C   ARG A 271     111.561 137.162 102.755  1.00  0.79           C  
ATOM   2139  O   ARG A 271     110.508 137.000 103.363  1.00  0.79           O  
ATOM   2140  CB  ARG A 271     113.447 135.688 103.358  1.00  0.79           C  
ATOM   2141  CG  ARG A 271     114.127 134.311 103.223  1.00  0.79           C  
ATOM   2142  CD  ARG A 271     115.376 134.149 104.096  1.00  0.79           C  
ATOM   2143  NE  ARG A 271     114.917 134.171 105.526  1.00  0.79           N  
ATOM   2144  CZ  ARG A 271     115.740 134.272 106.578  1.00  0.79           C  
ATOM   2145  NH1 ARG A 271     115.257 134.175 107.814  1.00  0.79           N1+
ATOM   2146  NH2 ARG A 271     117.042 134.466 106.397  1.00  0.79           N  
ATOM   2147  N   LYS A 272     112.033 138.401 102.513  1.00  0.79           N  
ATOM   2148  CA  LYS A 272     111.292 139.609 102.851  1.00  0.79           C  
ATOM   2149  C   LYS A 272     109.995 139.769 102.085  1.00  0.79           C  
ATOM   2150  O   LYS A 272     108.970 140.156 102.645  1.00  0.79           O  
ATOM   2151  CB  LYS A 272     112.136 140.871 102.562  1.00  0.79           C  
ATOM   2152  CG  LYS A 272     113.332 141.023 103.508  1.00  0.79           C  
ATOM   2153  CD  LYS A 272     114.277 142.150 103.064  1.00  0.79           C  
ATOM   2154  CE  LYS A 272     115.496 142.286 103.984  1.00  0.79           C  
ATOM   2155  NZ  LYS A 272     116.396 143.357 103.504  1.00  0.79           N1+
ATOM   2156  N   GLN A 273     110.024 139.485 100.772  1.00  0.78           N  
ATOM   2157  CA  GLN A 273     108.858 139.486  99.913  1.00  0.78           C  
ATOM   2158  C   GLN A 273     107.894 138.350 100.228  1.00  0.78           C  
ATOM   2159  O   GLN A 273     106.677 138.515 100.137  1.00  0.78           O  
ATOM   2160  CB  GLN A 273     109.307 139.467  98.433  1.00  0.78           C  
ATOM   2161  CG  GLN A 273     110.038 140.775  98.036  1.00  0.78           C  
ATOM   2162  CD  GLN A 273     110.569 140.743  96.609  1.00  0.78           C  
ATOM   2163  NE2 GLN A 273     111.314 141.797  96.220  1.00  0.78           N  
ATOM   2164  OE1 GLN A 273     110.345 139.815  95.818  1.00  0.78           O  
ATOM   2165  N   ASN A 274     108.417 137.174 100.628  1.00  0.82           N  
ATOM   2166  CA  ASN A 274     107.646 135.968 100.854  1.00  0.82           C  
ATOM   2167  C   ASN A 274     107.876 135.368 102.253  1.00  0.82           C  
ATOM   2168  O   ASN A 274     108.517 134.317 102.343  1.00  0.82           O  
ATOM   2169  CB  ASN A 274     108.055 134.892  99.814  1.00  0.82           C  
ATOM   2170  CG  ASN A 274     107.870 135.415  98.400  1.00  0.82           C  
ATOM   2171  ND2 ASN A 274     108.941 135.485  97.588  1.00  0.82           N  
ATOM   2172  OD1 ASN A 274     106.725 135.717  98.020  1.00  0.82           O  
ATOM   2173  N   PRO A 275     107.394 135.933 103.364  1.00  0.85           N  
ATOM   2174  CA  PRO A 275     107.800 135.534 104.712  1.00  0.85           C  
ATOM   2175  C   PRO A 275     107.137 134.250 105.194  1.00  0.85           C  
ATOM   2176  O   PRO A 275     107.572 133.725 106.216  1.00  0.85           O  
ATOM   2177  CB  PRO A 275     107.368 136.721 105.592  1.00  0.85           C  
ATOM   2178  CG  PRO A 275     106.174 137.306 104.838  1.00  0.85           C  
ATOM   2179  CD  PRO A 275     106.614 137.166 103.382  1.00  0.85           C  
ATOM   2180  N   ASP A 276     106.080 133.738 104.521  1.00  0.82           N  
ATOM   2181  CA  ASP A 276     105.378 132.517 104.903  1.00  0.82           C  
ATOM   2182  C   ASP A 276     106.252 131.266 104.835  1.00  0.82           C  
ATOM   2183  O   ASP A 276     106.156 130.329 105.635  1.00  0.82           O  
ATOM   2184  CB  ASP A 276     104.162 132.246 103.976  1.00  0.82           C  
ATOM   2185  CG  ASP A 276     103.168 133.388 104.002  1.00  0.82           C  
ATOM   2186  OD1 ASP A 276     102.762 133.799 105.114  1.00  0.82           O  
ATOM   2187  OD2 ASP A 276     102.796 133.830 102.882  1.00  0.82           O1-
ATOM   2188  N   ILE A 277     107.096 131.217 103.790  1.00  0.85           N  
ATOM   2189  CA  ILE A 277     108.007 130.136 103.475  1.00  0.85           C  
ATOM   2190  C   ILE A 277     109.161 130.072 104.471  1.00  0.85           C  
ATOM   2191  O   ILE A 277     109.802 131.072 104.778  1.00  0.85           O  
ATOM   2192  CB  ILE A 277     108.542 130.269 102.046  1.00  0.85           C  
ATOM   2193  CG1 ILE A 277     107.395 130.462 101.017  1.00  0.85           C  
ATOM   2194  CG2 ILE A 277     109.396 129.028 101.692  1.00  0.85           C  
ATOM   2195  CD1 ILE A 277     107.904 130.853  99.623  1.00  0.85           C  
ATOM   2196  N   VAL A 278     109.490 128.865 104.978  1.00  0.86           N  
ATOM   2197  CA  VAL A 278     110.609 128.693 105.890  1.00  0.86           C  
ATOM   2198  C   VAL A 278     111.734 128.062 105.094  1.00  0.86           C  
ATOM   2199  O   VAL A 278     111.549 127.049 104.420  1.00  0.86           O  
ATOM   2200  CB  VAL A 278     110.260 127.857 107.118  1.00  0.86           C  
ATOM   2201  CG1 VAL A 278     111.495 127.700 108.031  1.00  0.86           C  
ATOM   2202  CG2 VAL A 278     109.134 128.577 107.891  1.00  0.86           C  
ATOM   2203  N   ILE A 279     112.925 128.699 105.120  1.00  0.84           N  
ATOM   2204  CA  ILE A 279     114.078 128.301 104.332  1.00  0.84           C  
ATOM   2205  C   ILE A 279     115.260 128.093 105.260  1.00  0.84           C  
ATOM   2206  O   ILE A 279     115.653 128.992 105.995  1.00  0.84           O  
ATOM   2207  CB  ILE A 279     114.467 129.336 103.268  1.00  0.84           C  
ATOM   2208  CG1 ILE A 279     113.284 129.584 102.299  1.00  0.84           C  
ATOM   2209  CG2 ILE A 279     115.725 128.852 102.501  1.00  0.84           C  
ATOM   2210  CD1 ILE A 279     113.525 130.708 101.283  1.00  0.84           C  
ATOM   2211  N   TYR A 280     115.871 126.894 105.193  1.00  0.75           N  
ATOM   2212  CA  TYR A 280     117.108 126.550 105.869  1.00  0.75           C  
ATOM   2213  C   TYR A 280     118.153 126.312 104.789  1.00  0.75           C  
ATOM   2214  O   TYR A 280     117.832 125.915 103.674  1.00  0.75           O  
ATOM   2215  CB  TYR A 280     117.042 125.215 106.674  1.00  0.75           C  
ATOM   2216  CG  TYR A 280     116.155 125.214 107.888  1.00  0.75           C  
ATOM   2217  CD1 TYR A 280     114.755 125.282 107.781  1.00  0.75           C  
ATOM   2218  CD2 TYR A 280     116.723 124.959 109.148  1.00  0.75           C  
ATOM   2219  CE1 TYR A 280     113.943 125.069 108.904  1.00  0.75           C  
ATOM   2220  CE2 TYR A 280     115.913 124.752 110.271  1.00  0.75           C  
ATOM   2221  CZ  TYR A 280     114.522 124.795 110.143  1.00  0.75           C  
ATOM   2222  OH  TYR A 280     113.709 124.554 111.266  1.00  0.75           O  
ATOM   2223  N   GLN A 281     119.444 126.515 105.114  1.00  0.66           N  
ATOM   2224  CA  GLN A 281     120.559 126.119 104.275  1.00  0.66           C  
ATOM   2225  C   GLN A 281     121.597 125.557 105.224  1.00  0.66           C  
ATOM   2226  O   GLN A 281     121.856 126.160 106.261  1.00  0.66           O  
ATOM   2227  CB  GLN A 281     121.184 127.328 103.512  1.00  0.66           C  
ATOM   2228  CG  GLN A 281     122.524 127.065 102.762  1.00  0.66           C  
ATOM   2229  CD  GLN A 281     122.382 126.085 101.600  1.00  0.66           C  
ATOM   2230  NE2 GLN A 281     123.269 125.075 101.503  1.00  0.66           N  
ATOM   2231  OE1 GLN A 281     121.504 126.243 100.749  1.00  0.66           O  
ATOM   2232  N   TYR A 282     122.203 124.384 104.920  1.00  0.58           N  
ATOM   2233  CA  TYR A 282     123.354 123.907 105.675  1.00  0.58           C  
ATOM   2234  C   TYR A 282     124.628 124.067 104.852  1.00  0.58           C  
ATOM   2235  O   TYR A 282     125.050 125.192 104.594  1.00  0.58           O  
ATOM   2236  CB  TYR A 282     123.128 122.485 106.259  1.00  0.58           C  
ATOM   2237  CG  TYR A 282     124.109 122.219 107.371  1.00  0.58           C  
ATOM   2238  CD1 TYR A 282     124.003 122.935 108.575  1.00  0.58           C  
ATOM   2239  CD2 TYR A 282     125.165 121.306 107.216  1.00  0.58           C  
ATOM   2240  CE1 TYR A 282     124.955 122.770 109.589  1.00  0.58           C  
ATOM   2241  CE2 TYR A 282     126.121 121.144 108.229  1.00  0.58           C  
ATOM   2242  CZ  TYR A 282     126.019 121.887 109.409  1.00  0.58           C  
ATOM   2243  OH  TYR A 282     127.003 121.776 110.406  1.00  0.58           O  
ATOM   2244  N   MET A 283     125.274 122.966 104.407  1.00  0.49           N  
ATOM   2245  CA  MET A 283     126.468 123.032 103.577  1.00  0.49           C  
ATOM   2246  C   MET A 283     126.038 123.116 102.125  1.00  0.49           C  
ATOM   2247  O   MET A 283     126.098 124.185 101.529  1.00  0.49           O  
ATOM   2248  CB  MET A 283     127.392 121.801 103.816  1.00  0.49           C  
ATOM   2249  CG  MET A 283     128.149 121.835 105.163  1.00  0.49           C  
ATOM   2250  SD  MET A 283     129.452 123.100 105.272  1.00  0.49           S  
ATOM   2251  CE  MET A 283     130.693 122.219 104.279  1.00  0.49           C  
ATOM   2252  N   ASP A 284     125.485 122.020 101.565  1.00  0.60           N  
ATOM   2253  CA  ASP A 284     125.056 121.971 100.184  1.00  0.60           C  
ATOM   2254  C   ASP A 284     123.544 121.806 100.073  1.00  0.60           C  
ATOM   2255  O   ASP A 284     122.972 121.895  98.988  1.00  0.60           O  
ATOM   2256  CB  ASP A 284     125.761 120.777  99.497  1.00  0.60           C  
ATOM   2257  CG  ASP A 284     127.242 121.070  99.312  1.00  0.60           C  
ATOM   2258  OD1 ASP A 284     127.592 122.264  99.120  1.00  0.60           O  
ATOM   2259  OD2 ASP A 284     128.041 120.101  99.357  1.00  0.60           O1-
ATOM   2260  N   ASP A 285     122.844 121.636 101.209  1.00  0.66           N  
ATOM   2261  CA  ASP A 285     121.433 121.349 101.240  1.00  0.66           C  
ATOM   2262  C   ASP A 285     120.647 122.613 101.566  1.00  0.66           C  
ATOM   2263  O   ASP A 285     120.706 123.128 102.685  1.00  0.66           O  
ATOM   2264  CB  ASP A 285     121.081 120.349 102.379  1.00  0.66           C  
ATOM   2265  CG  ASP A 285     121.648 118.938 102.297  1.00  0.66           C  
ATOM   2266  OD1 ASP A 285     122.887 118.790 102.183  1.00  0.66           O  
ATOM   2267  OD2 ASP A 285     120.837 118.005 102.551  1.00  0.66           O1-
ATOM   2268  N   LEU A 286     119.847 123.107 100.602  1.00  0.74           N  
ATOM   2269  CA  LEU A 286     118.808 124.090 100.850  1.00  0.74           C  
ATOM   2270  C   LEU A 286     117.536 123.325 101.183  1.00  0.74           C  
ATOM   2271  O   LEU A 286     117.215 122.333 100.545  1.00  0.74           O  
ATOM   2272  CB  LEU A 286     118.550 124.974  99.601  1.00  0.74           C  
ATOM   2273  CG  LEU A 286     117.666 126.221  99.828  1.00  0.74           C  
ATOM   2274  CD1 LEU A 286     118.447 127.341 100.528  1.00  0.74           C  
ATOM   2275  CD2 LEU A 286     117.096 126.731  98.496  1.00  0.74           C  
ATOM   2276  N   TYR A 287     116.774 123.754 102.202  1.00  0.74           N  
ATOM   2277  CA  TYR A 287     115.560 123.075 102.609  1.00  0.74           C  
ATOM   2278  C   TYR A 287     114.467 124.112 102.696  1.00  0.74           C  
ATOM   2279  O   TYR A 287     114.599 125.121 103.379  1.00  0.74           O  
ATOM   2280  CB  TYR A 287     115.810 122.334 103.941  1.00  0.74           C  
ATOM   2281  CG  TYR A 287     114.612 121.725 104.605  1.00  0.74           C  
ATOM   2282  CD1 TYR A 287     114.046 120.547 104.106  1.00  0.74           C  
ATOM   2283  CD2 TYR A 287     114.105 122.275 105.790  1.00  0.74           C  
ATOM   2284  CE1 TYR A 287     113.025 119.898 104.811  1.00  0.74           C  
ATOM   2285  CE2 TYR A 287     113.063 121.647 106.484  1.00  0.74           C  
ATOM   2286  CZ  TYR A 287     112.536 120.446 106.002  1.00  0.74           C  
ATOM   2287  OH  TYR A 287     111.516 119.790 106.720  1.00  0.74           O  
ATOM   2288  N   VAL A 288     113.374 123.896 101.938  1.00  0.82           N  
ATOM   2289  CA  VAL A 288     112.357 124.906 101.716  1.00  0.82           C  
ATOM   2290  C   VAL A 288     111.001 124.290 101.990  1.00  0.82           C  
ATOM   2291  O   VAL A 288     110.587 123.349 101.316  1.00  0.82           O  
ATOM   2292  CB  VAL A 288     112.395 125.416 100.276  1.00  0.82           C  
ATOM   2293  CG1 VAL A 288     111.336 126.514 100.059  1.00  0.82           C  
ATOM   2294  CG2 VAL A 288     113.801 125.966  99.958  1.00  0.82           C  
ATOM   2295  N   GLY A 289     110.263 124.814 102.994  1.00  0.79           N  
ATOM   2296  CA  GLY A 289     108.976 124.248 103.384  1.00  0.79           C  
ATOM   2297  C   GLY A 289     107.899 125.279 103.558  1.00  0.79           C  
ATOM   2298  O   GLY A 289     108.143 126.426 103.929  1.00  0.79           O  
ATOM   2299  N   SER A 290     106.645 124.865 103.317  1.00  0.81           N  
ATOM   2300  CA  SER A 290     105.477 125.713 103.432  1.00  0.81           C  
ATOM   2301  C   SER A 290     104.282 124.827 103.728  1.00  0.81           C  
ATOM   2302  O   SER A 290     104.391 123.608 103.724  1.00  0.81           O  
ATOM   2303  CB  SER A 290     105.229 126.640 102.192  1.00  0.81           C  
ATOM   2304  OG  SER A 290     104.726 125.979 101.029  1.00  0.81           O  
ATOM   2305  N   ASP A 291     103.111 125.421 104.040  1.00  0.76           N  
ATOM   2306  CA  ASP A 291     101.880 124.680 104.262  1.00  0.76           C  
ATOM   2307  C   ASP A 291     100.924 124.850 103.094  1.00  0.76           C  
ATOM   2308  O   ASP A 291      99.775 124.403 103.127  1.00  0.76           O  
ATOM   2309  CB  ASP A 291     101.215 125.151 105.574  1.00  0.76           C  
ATOM   2310  CG  ASP A 291     102.121 124.682 106.693  1.00  0.76           C  
ATOM   2311  OD1 ASP A 291     102.294 123.436 106.760  1.00  0.76           O  
ATOM   2312  OD2 ASP A 291     102.687 125.524 107.444  1.00  0.76           O1-
ATOM   2313  N   LEU A 292     101.406 125.493 102.008  1.00  0.78           N  
ATOM   2314  CA  LEU A 292     100.733 125.573 100.728  1.00  0.78           C  
ATOM   2315  C   LEU A 292     100.622 124.208 100.087  1.00  0.78           C  
ATOM   2316  O   LEU A 292     101.441 123.322 100.319  1.00  0.78           O  
ATOM   2317  CB  LEU A 292     101.440 126.501  99.701  1.00  0.78           C  
ATOM   2318  CG  LEU A 292     101.312 128.012  99.984  1.00  0.78           C  
ATOM   2319  CD1 LEU A 292     102.480 128.568 100.812  1.00  0.78           C  
ATOM   2320  CD2 LEU A 292     101.160 128.782  98.663  1.00  0.78           C  
ATOM   2321  N   GLU A 293      99.609 124.000  99.231  1.00  0.68           N  
ATOM   2322  CA  GLU A 293      99.513 122.800  98.433  1.00  0.68           C  
ATOM   2323  C   GLU A 293     100.728 122.555  97.547  1.00  0.68           C  
ATOM   2324  O   GLU A 293     101.430 123.471  97.141  1.00  0.68           O  
ATOM   2325  CB  GLU A 293      98.237 122.836  97.588  1.00  0.68           C  
ATOM   2326  CG  GLU A 293      96.970 122.859  98.468  1.00  0.68           C  
ATOM   2327  CD  GLU A 293      95.710 122.925  97.616  1.00  0.68           C  
ATOM   2328  OE1 GLU A 293      95.838 123.124  96.380  1.00  0.68           O  
ATOM   2329  OE2 GLU A 293      94.618 122.781  98.217  1.00  0.68           O1-
ATOM   2330  N   ILE A 294     101.019 121.274  97.239  1.00  0.65           N  
ATOM   2331  CA  ILE A 294     102.225 120.866  96.523  1.00  0.65           C  
ATOM   2332  C   ILE A 294     102.339 121.511  95.145  1.00  0.65           C  
ATOM   2333  O   ILE A 294     103.420 121.929  94.716  1.00  0.65           O  
ATOM   2334  CB  ILE A 294     102.304 119.345  96.419  1.00  0.65           C  
ATOM   2335  CG1 ILE A 294     102.304 118.710  97.833  1.00  0.65           C  
ATOM   2336  CG2 ILE A 294     103.577 118.936  95.637  1.00  0.65           C  
ATOM   2337  CD1 ILE A 294     102.136 117.185  97.819  1.00  0.65           C  
ATOM   2338  N   GLY A 295     101.215 121.660  94.418  1.00  0.72           N  
ATOM   2339  CA  GLY A 295     101.180 122.382  93.149  1.00  0.72           C  
ATOM   2340  C   GLY A 295     101.475 123.864  93.243  1.00  0.72           C  
ATOM   2341  O   GLY A 295     102.044 124.429  92.316  1.00  0.72           O  
ATOM   2342  N   GLN A 296     101.120 124.519  94.367  1.00  0.71           N  
ATOM   2343  CA  GLN A 296     101.414 125.917  94.655  1.00  0.71           C  
ATOM   2344  C   GLN A 296     102.828 126.126  95.181  1.00  0.71           C  
ATOM   2345  O   GLN A 296     103.487 127.124  94.890  1.00  0.71           O  
ATOM   2346  CB  GLN A 296     100.421 126.463  95.714  1.00  0.71           C  
ATOM   2347  CG  GLN A 296      98.952 126.532  95.235  1.00  0.71           C  
ATOM   2348  CD  GLN A 296      98.810 127.534  94.095  1.00  0.71           C  
ATOM   2349  NE2 GLN A 296      97.926 127.249  93.122  1.00  0.71           N  
ATOM   2350  OE1 GLN A 296      99.486 128.576  94.071  1.00  0.71           O  
ATOM   2351  N   HIS A 297     103.337 125.164  95.982  1.00  0.77           N  
ATOM   2352  CA  HIS A 297     104.722 125.090  96.433  1.00  0.77           C  
ATOM   2353  C   HIS A 297     105.677 124.964  95.275  1.00  0.77           C  
ATOM   2354  O   HIS A 297     106.698 125.656  95.241  1.00  0.77           O  
ATOM   2355  CB  HIS A 297     104.925 123.898  97.400  1.00  0.77           C  
ATOM   2356  CG  HIS A 297     106.327 123.620  97.894  1.00  0.77           C  
ATOM   2357  CD2 HIS A 297     106.978 123.999  99.029  1.00  0.77           C  
ATOM   2358  ND1 HIS A 297     107.156 122.842  97.113  1.00  0.77           N  
ATOM   2359  CE1 HIS A 297     108.291 122.770  97.780  1.00  0.77           C  
ATOM   2360  NE2 HIS A 297     108.239 123.449  98.947  1.00  0.77           N  
ATOM   2361  N   ARG A 298     105.319 124.146  94.260  1.00  0.68           N  
ATOM   2362  CA  ARG A 298     106.083 123.998  93.038  1.00  0.68           C  
ATOM   2363  C   ARG A 298     106.313 125.324  92.322  1.00  0.68           C  
ATOM   2364  O   ARG A 298     107.443 125.656  91.973  1.00  0.68           O  
ATOM   2365  CB  ARG A 298     105.440 122.992  92.053  1.00  0.68           C  
ATOM   2366  CG  ARG A 298     106.317 122.824  90.794  1.00  0.68           C  
ATOM   2367  CD  ARG A 298     106.045 121.617  89.896  1.00  0.68           C  
ATOM   2368  NE  ARG A 298     104.664 121.742  89.336  1.00  0.68           N  
ATOM   2369  CZ  ARG A 298     104.370 122.439  88.230  1.00  0.68           C  
ATOM   2370  NH1 ARG A 298     105.269 123.143  87.554  1.00  0.68           N1+
ATOM   2371  NH2 ARG A 298     103.116 122.413  87.778  1.00  0.68           N  
ATOM   2372  N   THR A 299     105.260 126.158  92.189  1.00  0.75           N  
ATOM   2373  CA  THR A 299     105.323 127.487  91.583  1.00  0.75           C  
ATOM   2374  C   THR A 299     106.337 128.391  92.270  1.00  0.75           C  
ATOM   2375  O   THR A 299     107.136 129.084  91.638  1.00  0.75           O  
ATOM   2376  CB  THR A 299     103.968 128.200  91.643  1.00  0.75           C  
ATOM   2377  CG2 THR A 299     103.931 129.377  90.661  1.00  0.75           C  
ATOM   2378  OG1 THR A 299     102.916 127.330  91.257  1.00  0.75           O  
ATOM   2379  N   LYS A 300     106.357 128.370  93.614  1.00  0.77           N  
ATOM   2380  CA  LYS A 300     107.243 129.172  94.432  1.00  0.77           C  
ATOM   2381  C   LYS A 300     108.674 128.656  94.534  1.00  0.77           C  
ATOM   2382  O   LYS A 300     109.617 129.439  94.628  1.00  0.77           O  
ATOM   2383  CB  LYS A 300     106.633 129.356  95.834  1.00  0.77           C  
ATOM   2384  CG  LYS A 300     105.276 130.069  95.727  1.00  0.77           C  
ATOM   2385  CD  LYS A 300     104.696 130.494  97.081  1.00  0.77           C  
ATOM   2386  CE  LYS A 300     103.398 131.292  96.921  1.00  0.77           C  
ATOM   2387  NZ  LYS A 300     103.019 131.934  98.201  1.00  0.77           N1+
ATOM   2388  N   ILE A 301     108.914 127.326  94.517  1.00  0.79           N  
ATOM   2389  CA  ILE A 301     110.276 126.799  94.437  1.00  0.79           C  
ATOM   2390  C   ILE A 301     110.891 127.020  93.054  1.00  0.79           C  
ATOM   2391  O   ILE A 301     112.081 127.316  92.925  1.00  0.79           O  
ATOM   2392  CB  ILE A 301     110.437 125.356  94.917  1.00  0.79           C  
ATOM   2393  CG1 ILE A 301     111.922 124.948  95.086  1.00  0.79           C  
ATOM   2394  CG2 ILE A 301     109.690 124.381  93.994  1.00  0.79           C  
ATOM   2395  CD1 ILE A 301     112.612 125.615  96.282  1.00  0.79           C  
ATOM   2396  N   GLU A 302     110.082 126.940  91.969  1.00  0.73           N  
ATOM   2397  CA  GLU A 302     110.473 127.322  90.621  1.00  0.73           C  
ATOM   2398  C   GLU A 302     110.849 128.799  90.540  1.00  0.73           C  
ATOM   2399  O   GLU A 302     111.852 129.160  89.922  1.00  0.73           O  
ATOM   2400  CB  GLU A 302     109.352 127.014  89.587  1.00  0.73           C  
ATOM   2401  CG  GLU A 302     109.171 125.504  89.263  1.00  0.73           C  
ATOM   2402  CD  GLU A 302     107.933 125.184  88.419  1.00  0.73           C  
ATOM   2403  OE1 GLU A 302     107.212 126.108  87.973  1.00  0.73           O  
ATOM   2404  OE2 GLU A 302     107.678 123.964  88.209  1.00  0.73           O1-
ATOM   2405  N   GLU A 303     110.076 129.685  91.204  1.00  0.77           N  
ATOM   2406  CA  GLU A 303     110.396 131.092  91.387  1.00  0.77           C  
ATOM   2407  C   GLU A 303     111.686 131.338  92.170  1.00  0.77           C  
ATOM   2408  O   GLU A 303     112.555 132.103  91.746  1.00  0.77           O  
ATOM   2409  CB  GLU A 303     109.237 131.807  92.107  1.00  0.77           C  
ATOM   2410  CG  GLU A 303     109.345 133.346  92.053  1.00  0.77           C  
ATOM   2411  CD  GLU A 303     108.249 134.038  92.859  1.00  0.77           C  
ATOM   2412  OE1 GLU A 303     107.431 133.340  93.514  1.00  0.77           O  
ATOM   2413  OE2 GLU A 303     108.249 135.294  92.819  1.00  0.77           O1-
ATOM   2414  N   LEU A 304     111.889 130.631  93.305  1.00  0.82           N  
ATOM   2415  CA  LEU A 304     113.108 130.686  94.101  1.00  0.82           C  
ATOM   2416  C   LEU A 304     114.346 130.243  93.337  1.00  0.82           C  
ATOM   2417  O   LEU A 304     115.395 130.881  93.399  1.00  0.82           O  
ATOM   2418  CB  LEU A 304     112.972 129.858  95.400  1.00  0.82           C  
ATOM   2419  CG  LEU A 304     114.191 129.909  96.355  1.00  0.82           C  
ATOM   2420  CD1 LEU A 304     114.671 131.341  96.655  1.00  0.82           C  
ATOM   2421  CD2 LEU A 304     113.851 129.195  97.670  1.00  0.82           C  
ATOM   2422  N   ARG A 305     114.242 129.169  92.531  1.00  0.72           N  
ATOM   2423  CA  ARG A 305     115.308 128.728  91.648  1.00  0.72           C  
ATOM   2424  C   ARG A 305     115.726 129.795  90.642  1.00  0.72           C  
ATOM   2425  O   ARG A 305     116.914 130.040  90.435  1.00  0.72           O  
ATOM   2426  CB  ARG A 305     114.862 127.466  90.870  1.00  0.72           C  
ATOM   2427  CG  ARG A 305     115.976 126.854  89.996  1.00  0.72           C  
ATOM   2428  CD  ARG A 305     115.563 125.589  89.236  1.00  0.72           C  
ATOM   2429  NE  ARG A 305     114.471 125.967  88.271  1.00  0.72           N  
ATOM   2430  CZ  ARG A 305     114.648 126.414  87.019  1.00  0.72           C  
ATOM   2431  NH1 ARG A 305     115.861 126.636  86.530  1.00  0.72           N1+
ATOM   2432  NH2 ARG A 305     113.591 126.636  86.242  1.00  0.72           N  
ATOM   2433  N   GLN A 306     114.755 130.489  90.019  1.00  0.74           N  
ATOM   2434  CA  GLN A 306     114.989 131.634  89.158  1.00  0.74           C  
ATOM   2435  C   GLN A 306     115.590 132.825  89.879  1.00  0.74           C  
ATOM   2436  O   GLN A 306     116.485 133.478  89.355  1.00  0.74           O  
ATOM   2437  CB  GLN A 306     113.689 132.064  88.459  1.00  0.74           C  
ATOM   2438  CG  GLN A 306     113.172 130.985  87.489  1.00  0.74           C  
ATOM   2439  CD  GLN A 306     111.780 131.362  87.005  1.00  0.74           C  
ATOM   2440  NE2 GLN A 306     110.740 130.712  87.557  1.00  0.74           N  
ATOM   2441  OE1 GLN A 306     111.626 132.252  86.155  1.00  0.74           O  
ATOM   2442  N   HIS A 307     115.138 133.122  91.115  1.00  0.79           N  
ATOM   2443  CA  HIS A 307     115.740 134.141  91.960  1.00  0.79           C  
ATOM   2444  C   HIS A 307     117.214 133.860  92.253  1.00  0.79           C  
ATOM   2445  O   HIS A 307     118.056 134.732  92.056  1.00  0.79           O  
ATOM   2446  CB  HIS A 307     114.969 134.271  93.297  1.00  0.79           C  
ATOM   2447  CG  HIS A 307     115.545 135.277  94.240  1.00  0.79           C  
ATOM   2448  CD2 HIS A 307     116.475 135.115  95.216  1.00  0.79           C  
ATOM   2449  ND1 HIS A 307     115.155 136.596  94.160  1.00  0.79           N  
ATOM   2450  CE1 HIS A 307     115.848 137.212  95.098  1.00  0.79           C  
ATOM   2451  NE2 HIS A 307     116.664 136.362  95.762  1.00  0.79           N  
ATOM   2452  N   LEU A 308     117.577 132.620  92.646  1.00  0.77           N  
ATOM   2453  CA  LEU A 308     118.957 132.190  92.855  1.00  0.77           C  
ATOM   2454  C   LEU A 308     119.819 132.283  91.594  1.00  0.77           C  
ATOM   2455  O   LEU A 308     120.956 132.760  91.642  1.00  0.77           O  
ATOM   2456  CB  LEU A 308     119.002 130.735  93.388  1.00  0.77           C  
ATOM   2457  CG  LEU A 308     118.376 130.530  94.785  1.00  0.77           C  
ATOM   2458  CD1 LEU A 308     118.125 129.033  95.028  1.00  0.77           C  
ATOM   2459  CD2 LEU A 308     119.237 131.123  95.912  1.00  0.77           C  
ATOM   2460  N   LEU A 309     119.265 131.885  90.424  1.00  0.74           N  
ATOM   2461  CA  LEU A 309     119.880 132.005  89.105  1.00  0.74           C  
ATOM   2462  C   LEU A 309     120.216 133.437  88.716  1.00  0.74           C  
ATOM   2463  O   LEU A 309     121.258 133.694  88.112  1.00  0.74           O  
ATOM   2464  CB  LEU A 309     118.995 131.385  87.993  1.00  0.74           C  
ATOM   2465  CG  LEU A 309     118.968 129.842  87.965  1.00  0.74           C  
ATOM   2466  CD1 LEU A 309     117.766 129.353  87.147  1.00  0.74           C  
ATOM   2467  CD2 LEU A 309     120.259 129.249  87.377  1.00  0.74           C  
ATOM   2468  N   ARG A 310     119.374 134.424  89.086  1.00  0.68           N  
ATOM   2469  CA  ARG A 310     119.642 135.841  88.863  1.00  0.68           C  
ATOM   2470  C   ARG A 310     120.880 136.352  89.595  1.00  0.68           C  
ATOM   2471  O   ARG A 310     121.502 137.320  89.161  1.00  0.68           O  
ATOM   2472  CB  ARG A 310     118.453 136.732  89.299  1.00  0.68           C  
ATOM   2473  CG  ARG A 310     117.176 136.585  88.450  1.00  0.68           C  
ATOM   2474  CD  ARG A 310     116.002 137.350  89.065  1.00  0.68           C  
ATOM   2475  NE  ARG A 310     114.782 137.020  88.256  1.00  0.68           N  
ATOM   2476  CZ  ARG A 310     113.561 137.509  88.517  1.00  0.68           C  
ATOM   2477  NH1 ARG A 310     113.376 138.376  89.506  1.00  0.68           N1+
ATOM   2478  NH2 ARG A 310     112.513 137.111  87.798  1.00  0.68           N  
ATOM   2479  N   TRP A 311     121.281 135.702  90.705  1.00  0.64           N  
ATOM   2480  CA  TRP A 311     122.481 136.044  91.444  1.00  0.64           C  
ATOM   2481  C   TRP A 311     123.656 135.163  91.027  1.00  0.64           C  
ATOM   2482  O   TRP A 311     124.721 135.205  91.637  1.00  0.64           O  
ATOM   2483  CB  TRP A 311     122.232 135.936  92.974  1.00  0.64           C  
ATOM   2484  CG  TRP A 311     121.237 136.974  93.486  1.00  0.64           C  
ATOM   2485  CD1 TRP A 311     119.903 136.819  93.734  1.00  0.64           C  
ATOM   2486  CD2 TRP A 311     121.554 138.347  93.732  1.00  0.64           C  
ATOM   2487  CE2 TRP A 311     120.329 138.988  94.111  1.00  0.64           C  
ATOM   2488  CE3 TRP A 311     122.733 139.075  93.651  1.00  0.64           C  
ATOM   2489  NE1 TRP A 311     119.354 138.026  94.090  1.00  0.64           N  
ATOM   2490  CZ2 TRP A 311     120.311 140.337  94.404  1.00  0.64           C  
ATOM   2491  CZ3 TRP A 311     122.705 140.438  93.960  1.00  0.64           C  
ATOM   2492  CH2 TRP A 311     121.504 141.066  94.335  1.00  0.64           C  
ATOM   2493  N   GLY A 312     123.510 134.353  89.950  1.00  0.71           N  
ATOM   2494  CA  GLY A 312     124.585 133.533  89.396  1.00  0.71           C  
ATOM   2495  C   GLY A 312     124.777 132.192  90.050  1.00  0.71           C  
ATOM   2496  O   GLY A 312     125.730 131.478  89.749  1.00  0.71           O  
ATOM   2497  N   PHE A 313     123.870 131.800  90.961  1.00  0.68           N  
ATOM   2498  CA  PHE A 313     123.896 130.519  91.642  1.00  0.68           C  
ATOM   2499  C   PHE A 313     123.123 129.509  90.813  1.00  0.68           C  
ATOM   2500  O   PHE A 313     122.233 129.865  90.052  1.00  0.68           O  
ATOM   2501  CB  PHE A 313     123.311 130.596  93.087  1.00  0.68           C  
ATOM   2502  CG  PHE A 313     124.239 131.301  94.049  1.00  0.68           C  
ATOM   2503  CD1 PHE A 313     124.619 132.642  93.872  1.00  0.68           C  
ATOM   2504  CD2 PHE A 313     124.719 130.623  95.181  1.00  0.68           C  
ATOM   2505  CE1 PHE A 313     125.496 133.271  94.761  1.00  0.68           C  
ATOM   2506  CE2 PHE A 313     125.600 131.243  96.077  1.00  0.68           C  
ATOM   2507  CZ  PHE A 313     125.984 132.572  95.867  1.00  0.68           C  
ATOM   2508  N   THR A 314     123.450 128.208  90.901  1.00  0.68           N  
ATOM   2509  CA  THR A 314     122.899 127.215  89.990  1.00  0.68           C  
ATOM   2510  C   THR A 314     122.245 126.095  90.776  1.00  0.68           C  
ATOM   2511  O   THR A 314     122.521 125.883  91.958  1.00  0.68           O  
ATOM   2512  CB  THR A 314     123.950 126.620  89.054  1.00  0.68           C  
ATOM   2513  CG2 THR A 314     124.568 127.717  88.173  1.00  0.68           C  
ATOM   2514  OG1 THR A 314     125.011 126.063  89.809  1.00  0.68           O  
ATOM   2515  N   THR A 315     121.330 125.352  90.120  1.00  0.67           N  
ATOM   2516  CA  THR A 315     120.539 124.288  90.735  1.00  0.67           C  
ATOM   2517  C   THR A 315     120.559 123.103  89.778  1.00  0.67           C  
ATOM   2518  O   THR A 315     120.213 123.331  88.613  1.00  0.67           O  
ATOM   2519  CB  THR A 315     119.086 124.692  90.951  1.00  0.67           C  
ATOM   2520  CG2 THR A 315     118.261 123.569  91.592  1.00  0.67           C  
ATOM   2521  OG1 THR A 315     119.031 125.796  91.841  1.00  0.67           O  
ATOM   2522  N   PRO A 316     120.963 121.869  90.126  1.00  0.55           N  
ATOM   2523  CA  PRO A 316     120.927 120.695  89.245  1.00  0.55           C  
ATOM   2524  C   PRO A 316     119.576 120.391  88.615  1.00  0.55           C  
ATOM   2525  O   PRO A 316     118.550 120.785  89.168  1.00  0.55           O  
ATOM   2526  CB  PRO A 316     121.451 119.534  90.111  1.00  0.55           C  
ATOM   2527  CG  PRO A 316     122.245 120.232  91.218  1.00  0.55           C  
ATOM   2528  CD  PRO A 316     121.420 121.492  91.460  1.00  0.55           C  
ATOM   2529  N   ASP A 317     119.570 119.773  87.410  1.00  0.42           N  
ATOM   2530  CA  ASP A 317     118.395 119.428  86.607  1.00  0.42           C  
ATOM   2531  C   ASP A 317     117.560 120.611  86.118  1.00  0.42           C  
ATOM   2532  O   ASP A 317     116.646 120.469  85.301  1.00  0.42           O  
ATOM   2533  CB  ASP A 317     117.501 118.366  87.295  1.00  0.42           C  
ATOM   2534  CG  ASP A 317     118.254 117.058  87.462  1.00  0.42           C  
ATOM   2535  OD1 ASP A 317     119.164 116.788  86.636  1.00  0.42           O  
ATOM   2536  OD2 ASP A 317     117.897 116.310  88.407  1.00  0.42           O1-
ATOM   2537  N   LYS A 318     117.849 121.824  86.628  1.00  0.36           N  
ATOM   2538  CA  LYS A 318     117.046 123.016  86.512  1.00  0.36           C  
ATOM   2539  C   LYS A 318     115.636 122.825  87.055  1.00  0.36           C  
ATOM   2540  O   LYS A 318     114.668 123.377  86.536  1.00  0.36           O  
ATOM   2541  CB  LYS A 318     117.064 123.602  85.081  1.00  0.36           C  
ATOM   2542  CG  LYS A 318     118.484 123.980  84.636  1.00  0.36           C  
ATOM   2543  CD  LYS A 318     118.500 124.702  83.282  1.00  0.36           C  
ATOM   2544  CE  LYS A 318     119.919 125.010  82.790  1.00  0.36           C  
ATOM   2545  NZ  LYS A 318     119.868 125.704  81.484  1.00  0.36           N1+
ATOM   2546  N   LYS A 319     115.511 122.071  88.162  1.00  0.38           N  
ATOM   2547  CA  LYS A 319     114.245 121.652  88.717  1.00  0.38           C  
ATOM   2548  C   LYS A 319     114.376 121.562  90.216  1.00  0.38           C  
ATOM   2549  O   LYS A 319     115.455 121.716  90.781  1.00  0.38           O  
ATOM   2550  CB  LYS A 319     113.825 120.255  88.181  1.00  0.38           C  
ATOM   2551  CG  LYS A 319     113.280 120.302  86.749  1.00  0.38           C  
ATOM   2552  CD  LYS A 319     112.864 118.922  86.223  1.00  0.38           C  
ATOM   2553  CE  LYS A 319     112.327 118.997  84.793  1.00  0.38           C  
ATOM   2554  NZ  LYS A 319     111.999 117.640  84.308  1.00  0.38           N1+
ATOM   2555  N   HIS A 320     113.246 121.334  90.902  1.00  0.39           N  
ATOM   2556  CA  HIS A 320     113.224 120.856  92.262  1.00  0.39           C  
ATOM   2557  C   HIS A 320     112.805 119.399  92.213  1.00  0.39           C  
ATOM   2558  O   HIS A 320     112.418 118.887  91.165  1.00  0.39           O  
ATOM   2559  CB  HIS A 320     112.266 121.681  93.163  1.00  0.39           C  
ATOM   2560  CG  HIS A 320     110.824 121.278  93.114  1.00  0.39           C  
ATOM   2561  CD2 HIS A 320     110.042 120.743  94.089  1.00  0.39           C  
ATOM   2562  ND1 HIS A 320     110.131 121.354  91.929  1.00  0.39           N  
ATOM   2563  CE1 HIS A 320     108.940 120.863  92.201  1.00  0.39           C  
ATOM   2564  NE2 HIS A 320     108.832 120.481  93.494  1.00  0.39           N  
ATOM   2565  N   GLN A 321     112.886 118.683  93.345  1.00  0.42           N  
ATOM   2566  CA  GLN A 321     112.387 117.328  93.417  1.00  0.42           C  
ATOM   2567  C   GLN A 321     111.338 117.234  94.490  1.00  0.42           C  
ATOM   2568  O   GLN A 321     111.231 118.073  95.379  1.00  0.42           O  
ATOM   2569  CB  GLN A 321     113.519 116.318  93.708  1.00  0.42           C  
ATOM   2570  CG  GLN A 321     114.564 116.292  92.568  1.00  0.42           C  
ATOM   2571  CD  GLN A 321     115.693 115.309  92.849  1.00  0.42           C  
ATOM   2572  NE2 GLN A 321     116.622 115.142  91.887  1.00  0.42           N  
ATOM   2573  OE1 GLN A 321     115.766 114.699  93.929  1.00  0.42           O  
ATOM   2574  N   LYS A 322     110.513 116.184  94.408  1.00  0.49           N  
ATOM   2575  CA  LYS A 322     109.705 115.761  95.511  1.00  0.49           C  
ATOM   2576  C   LYS A 322     109.619 114.271  95.355  1.00  0.49           C  
ATOM   2577  O   LYS A 322     109.426 113.771  94.257  1.00  0.49           O  
ATOM   2578  CB  LYS A 322     108.263 116.356  95.529  1.00  0.49           C  
ATOM   2579  CG  LYS A 322     107.359 115.863  94.379  1.00  0.49           C  
ATOM   2580  CD  LYS A 322     105.962 116.486  94.368  1.00  0.49           C  
ATOM   2581  CE  LYS A 322     105.027 115.887  93.308  1.00  0.49           C  
ATOM   2582  NZ  LYS A 322     104.634 114.517  93.705  1.00  0.49           N1+
ATOM   2583  N   GLU A 323     109.717 113.551  96.470  1.00  0.49           N  
ATOM   2584  CA  GLU A 323     109.610 112.122  96.548  1.00  0.49           C  
ATOM   2585  C   GLU A 323     108.730 111.983  97.786  1.00  0.49           C  
ATOM   2586  O   GLU A 323     108.561 113.003  98.459  1.00  0.49           O  
ATOM   2587  CB  GLU A 323     111.007 111.468  96.762  1.00  0.49           C  
ATOM   2588  CG  GLU A 323     112.019 111.672  95.602  1.00  0.49           C  
ATOM   2589  CD  GLU A 323     111.568 110.962  94.332  1.00  0.49           C  
ATOM   2590  OE1 GLU A 323     111.086 109.804  94.451  1.00  0.49           O  
ATOM   2591  OE2 GLU A 323     111.702 111.570  93.240  1.00  0.49           O1-
ATOM   2592  N   PRO A 324     108.094 110.890  98.187  1.00  0.39           N  
ATOM   2593  CA  PRO A 324     107.486 110.810  99.514  1.00  0.39           C  
ATOM   2594  C   PRO A 324     108.466 110.906 100.698  1.00  0.39           C  
ATOM   2595  O   PRO A 324     108.078 111.604 101.637  1.00  0.39           O  
ATOM   2596  CB  PRO A 324     106.652 109.516  99.495  1.00  0.39           C  
ATOM   2597  CG  PRO A 324     106.436 109.234  97.998  1.00  0.39           C  
ATOM   2598  CD  PRO A 324     107.713 109.770  97.334  1.00  0.39           C  
ATOM   2599  N   PRO A 325     109.659 110.296 100.772  1.00  0.65           N  
ATOM   2600  CA  PRO A 325     110.646 110.604 101.800  1.00  0.65           C  
ATOM   2601  C   PRO A 325     111.523 111.755 101.346  1.00  0.65           C  
ATOM   2602  O   PRO A 325     111.682 111.979 100.148  1.00  0.65           O  
ATOM   2603  CB  PRO A 325     111.483 109.314 101.877  1.00  0.65           C  
ATOM   2604  CG  PRO A 325     111.485 108.794 100.437  1.00  0.65           C  
ATOM   2605  CD  PRO A 325     110.079 109.154  99.955  1.00  0.65           C  
ATOM   2606  N   PHE A 326     112.121 112.508 102.283  1.00  0.65           N  
ATOM   2607  CA  PHE A 326     113.074 113.542 101.940  1.00  0.65           C  
ATOM   2608  C   PHE A 326     114.341 113.340 102.746  1.00  0.65           C  
ATOM   2609  O   PHE A 326     114.364 113.509 103.961  1.00  0.65           O  
ATOM   2610  CB  PHE A 326     112.508 114.954 102.238  1.00  0.65           C  
ATOM   2611  CG  PHE A 326     111.497 115.343 101.198  1.00  0.65           C  
ATOM   2612  CD1 PHE A 326     110.139 115.019 101.352  1.00  0.65           C  
ATOM   2613  CD2 PHE A 326     111.902 116.051 100.055  1.00  0.65           C  
ATOM   2614  CE1 PHE A 326     109.198 115.428 100.401  1.00  0.65           C  
ATOM   2615  CE2 PHE A 326     110.962 116.467  99.105  1.00  0.65           C  
ATOM   2616  CZ  PHE A 326     109.607 116.169  99.287  1.00  0.65           C  
ATOM   2617  N   LEU A 327     115.459 112.998 102.076  1.00  0.66           N  
ATOM   2618  CA  LEU A 327     116.775 112.996 102.686  1.00  0.66           C  
ATOM   2619  C   LEU A 327     117.286 114.435 102.761  1.00  0.66           C  
ATOM   2620  O   LEU A 327     117.378 115.111 101.744  1.00  0.66           O  
ATOM   2621  CB  LEU A 327     117.744 112.117 101.851  1.00  0.66           C  
ATOM   2622  CG  LEU A 327     119.167 111.927 102.424  1.00  0.66           C  
ATOM   2623  CD1 LEU A 327     119.189 110.951 103.612  1.00  0.66           C  
ATOM   2624  CD2 LEU A 327     120.110 111.425 101.319  1.00  0.66           C  
ATOM   2625  N   TRP A 328     117.587 114.945 103.971  1.00  0.56           N  
ATOM   2626  CA  TRP A 328     118.108 116.288 104.172  1.00  0.56           C  
ATOM   2627  C   TRP A 328     119.246 116.196 105.169  1.00  0.56           C  
ATOM   2628  O   TRP A 328     119.032 115.743 106.283  1.00  0.56           O  
ATOM   2629  CB  TRP A 328     117.018 117.226 104.775  1.00  0.56           C  
ATOM   2630  CG  TRP A 328     117.493 118.655 105.031  1.00  0.56           C  
ATOM   2631  CD1 TRP A 328     118.185 119.433 104.157  1.00  0.56           C  
ATOM   2632  CD2 TRP A 328     117.428 119.376 106.268  1.00  0.56           C  
ATOM   2633  CE2 TRP A 328     118.062 120.635 106.042  1.00  0.56           C  
ATOM   2634  CE3 TRP A 328     116.923 119.058 107.518  1.00  0.56           C  
ATOM   2635  NE1 TRP A 328     118.533 120.621 104.755  1.00  0.56           N  
ATOM   2636  CZ2 TRP A 328     118.136 121.577 107.052  1.00  0.56           C  
ATOM   2637  CZ3 TRP A 328     117.037 120.000 108.546  1.00  0.56           C  
ATOM   2638  CH2 TRP A 328     117.617 121.258 108.313  1.00  0.56           C  
ATOM   2639  N   MET A 329     120.488 116.592 104.807  1.00  0.47           N  
ATOM   2640  CA  MET A 329     121.650 116.556 105.693  1.00  0.47           C  
ATOM   2641  C   MET A 329     121.952 115.173 106.278  1.00  0.47           C  
ATOM   2642  O   MET A 329     122.484 115.036 107.377  1.00  0.47           O  
ATOM   2643  CB  MET A 329     121.525 117.553 106.872  1.00  0.47           C  
ATOM   2644  CG  MET A 329     121.439 119.039 106.498  1.00  0.47           C  
ATOM   2645  SD  MET A 329     121.073 120.085 107.945  1.00  0.47           S  
ATOM   2646  CE  MET A 329     122.472 119.599 108.992  1.00  0.47           C  
ATOM   2647  N   GLY A 330     121.577 114.094 105.565  1.00  0.67           N  
ATOM   2648  CA  GLY A 330     121.658 112.721 106.056  1.00  0.67           C  
ATOM   2649  C   GLY A 330     120.553 112.331 107.018  1.00  0.67           C  
ATOM   2650  O   GLY A 330     120.466 111.181 107.444  1.00  0.67           O  
ATOM   2651  N   TYR A 331     119.639 113.256 107.355  1.00  0.68           N  
ATOM   2652  CA  TYR A 331     118.424 112.988 108.098  1.00  0.68           C  
ATOM   2653  C   TYR A 331     117.373 112.536 107.107  1.00  0.68           C  
ATOM   2654  O   TYR A 331     117.352 112.991 105.972  1.00  0.68           O  
ATOM   2655  CB  TYR A 331     117.865 114.238 108.841  1.00  0.68           C  
ATOM   2656  CG  TYR A 331     118.912 115.012 109.596  1.00  0.68           C  
ATOM   2657  CD1 TYR A 331     118.906 116.417 109.540  1.00  0.68           C  
ATOM   2658  CD2 TYR A 331     119.856 114.376 110.419  1.00  0.68           C  
ATOM   2659  CE1 TYR A 331     119.810 117.170 110.301  1.00  0.68           C  
ATOM   2660  CE2 TYR A 331     120.750 115.126 111.190  1.00  0.68           C  
ATOM   2661  CZ  TYR A 331     120.732 116.518 111.121  1.00  0.68           C  
ATOM   2662  OH  TYR A 331     121.641 117.256 111.891  1.00  0.68           O  
ATOM   2663  N   GLU A 332     116.458 111.640 107.504  1.00  0.63           N  
ATOM   2664  CA  GLU A 332     115.413 111.187 106.616  1.00  0.63           C  
ATOM   2665  C   GLU A 332     114.111 111.692 107.182  1.00  0.63           C  
ATOM   2666  O   GLU A 332     113.656 111.325 108.258  1.00  0.63           O  
ATOM   2667  CB  GLU A 332     115.417 109.658 106.434  1.00  0.63           C  
ATOM   2668  CG  GLU A 332     116.588 109.163 105.558  1.00  0.63           C  
ATOM   2669  CD  GLU A 332     116.380 107.708 105.161  1.00  0.63           C  
ATOM   2670  OE1 GLU A 332     115.461 107.461 104.339  1.00  0.63           O  
ATOM   2671  OE2 GLU A 332     117.120 106.838 105.688  1.00  0.63           O1-
ATOM   2672  N   LEU A 333     113.504 112.642 106.464  1.00  0.66           N  
ATOM   2673  CA  LEU A 333     112.317 113.330 106.890  1.00  0.66           C  
ATOM   2674  C   LEU A 333     111.116 112.700 106.204  1.00  0.66           C  
ATOM   2675  O   LEU A 333     111.156 112.399 105.013  1.00  0.66           O  
ATOM   2676  CB  LEU A 333     112.436 114.823 106.511  1.00  0.66           C  
ATOM   2677  CG  LEU A 333     113.699 115.546 107.041  1.00  0.66           C  
ATOM   2678  CD1 LEU A 333     113.670 116.998 106.553  1.00  0.66           C  
ATOM   2679  CD2 LEU A 333     113.888 115.492 108.569  1.00  0.66           C  
ATOM   2680  N   HIS A 334     110.020 112.488 106.956  1.00  0.61           N  
ATOM   2681  CA  HIS A 334     108.817 111.817 106.502  1.00  0.61           C  
ATOM   2682  C   HIS A 334     107.668 112.761 106.854  1.00  0.61           C  
ATOM   2683  O   HIS A 334     107.931 113.754 107.525  1.00  0.61           O  
ATOM   2684  CB  HIS A 334     108.628 110.454 107.229  1.00  0.61           C  
ATOM   2685  CG  HIS A 334     109.819 109.563 107.152  1.00  0.61           C  
ATOM   2686  CD2 HIS A 334     110.786 109.325 108.074  1.00  0.61           C  
ATOM   2687  ND1 HIS A 334     110.093 108.889 105.981  1.00  0.61           N  
ATOM   2688  CE1 HIS A 334     111.229 108.259 106.209  1.00  0.61           C  
ATOM   2689  NE2 HIS A 334     111.691 108.495 107.459  1.00  0.61           N  
ATOM   2690  N   PRO A 335     106.407 112.598 106.462  1.00  0.59           N  
ATOM   2691  CA  PRO A 335     105.373 113.598 106.733  1.00  0.59           C  
ATOM   2692  C   PRO A 335     105.042 113.815 108.210  1.00  0.59           C  
ATOM   2693  O   PRO A 335     104.676 114.933 108.579  1.00  0.59           O  
ATOM   2694  CB  PRO A 335     104.142 113.083 105.966  1.00  0.59           C  
ATOM   2695  CG  PRO A 335     104.725 112.208 104.850  1.00  0.59           C  
ATOM   2696  CD  PRO A 335     105.959 111.591 105.508  1.00  0.59           C  
ATOM   2697  N   ASP A 336     105.094 112.763 109.051  1.00  0.56           N  
ATOM   2698  CA  ASP A 336     104.640 112.774 110.424  1.00  0.56           C  
ATOM   2699  C   ASP A 336     105.760 112.456 111.428  1.00  0.56           C  
ATOM   2700  O   ASP A 336     105.590 112.543 112.644  1.00  0.56           O  
ATOM   2701  CB  ASP A 336     103.475 111.741 110.505  1.00  0.56           C  
ATOM   2702  CG  ASP A 336     103.926 110.296 110.302  1.00  0.56           C  
ATOM   2703  OD1 ASP A 336     104.770 110.049 109.399  1.00  0.56           O  
ATOM   2704  OD2 ASP A 336     103.460 109.428 111.087  1.00  0.56           O1-
ATOM   2705  N   LYS A 337     106.959 112.114 110.926  1.00  0.67           N  
ATOM   2706  CA  LYS A 337     108.042 111.568 111.711  1.00  0.67           C  
ATOM   2707  C   LYS A 337     109.321 111.937 111.023  1.00  0.67           C  
ATOM   2708  O   LYS A 337     109.347 112.314 109.860  1.00  0.67           O  
ATOM   2709  CB  LYS A 337     108.038 110.011 111.761  1.00  0.67           C  
ATOM   2710  CG  LYS A 337     106.865 109.390 112.525  1.00  0.67           C  
ATOM   2711  CD  LYS A 337     106.995 107.864 112.611  1.00  0.67           C  
ATOM   2712  CE  LYS A 337     105.810 107.218 113.325  1.00  0.67           C  
ATOM   2713  NZ  LYS A 337     106.099 105.785 113.540  1.00  0.67           N1+
ATOM   2714  N   TRP A 338     110.444 111.779 111.726  1.00  0.68           N  
ATOM   2715  CA  TRP A 338     111.719 111.840 111.066  1.00  0.68           C  
ATOM   2716  C   TRP A 338     112.593 110.758 111.641  1.00  0.68           C  
ATOM   2717  O   TRP A 338     112.348 110.215 112.713  1.00  0.68           O  
ATOM   2718  CB  TRP A 338     112.371 113.248 111.142  1.00  0.68           C  
ATOM   2719  CG  TRP A 338     112.542 113.793 112.553  1.00  0.68           C  
ATOM   2720  CD1 TRP A 338     111.678 114.573 113.268  1.00  0.68           C  
ATOM   2721  CD2 TRP A 338     113.623 113.453 113.429  1.00  0.68           C  
ATOM   2722  CE2 TRP A 338     113.336 114.059 114.685  1.00  0.68           C  
ATOM   2723  CE3 TRP A 338     114.776 112.696 113.254  1.00  0.68           C  
ATOM   2724  NE1 TRP A 338     112.148 114.734 114.548  1.00  0.68           N  
ATOM   2725  CZ2 TRP A 338     114.196 113.882 115.755  1.00  0.68           C  
ATOM   2726  CZ3 TRP A 338     115.642 112.530 114.340  1.00  0.68           C  
ATOM   2727  CH2 TRP A 338     115.356 113.117 115.581  1.00  0.68           C  
ATOM   2728  N   THR A 339     113.625 110.406 110.869  1.00  0.65           N  
ATOM   2729  CA  THR A 339     114.594 109.375 111.164  1.00  0.65           C  
ATOM   2730  C   THR A 339     115.931 109.927 110.713  1.00  0.65           C  
ATOM   2731  O   THR A 339     116.030 111.037 110.197  1.00  0.65           O  
ATOM   2732  CB  THR A 339     114.302 108.020 110.493  1.00  0.65           C  
ATOM   2733  CG2 THR A 339     112.989 107.446 111.030  1.00  0.65           C  
ATOM   2734  OG1 THR A 339     114.118 108.106 109.088  1.00  0.65           O  
ATOM   2735  N   VAL A 340     117.037 109.203 110.945  1.00  0.58           N  
ATOM   2736  CA  VAL A 340     118.324 109.561 110.370  1.00  0.58           C  
ATOM   2737  C   VAL A 340     118.773 108.345 109.597  1.00  0.58           C  
ATOM   2738  O   VAL A 340     118.614 107.224 110.075  1.00  0.58           O  
ATOM   2739  CB  VAL A 340     119.359 109.991 111.410  1.00  0.58           C  
ATOM   2740  CG1 VAL A 340     120.705 110.334 110.737  1.00  0.58           C  
ATOM   2741  CG2 VAL A 340     118.810 111.209 112.185  1.00  0.58           C  
ATOM   2742  N   GLN A 341     119.299 108.545 108.363  1.00  0.64           N  
ATOM   2743  CA  GLN A 341     119.812 107.484 107.512  1.00  0.64           C  
ATOM   2744  C   GLN A 341     120.961 106.742 108.203  1.00  0.64           C  
ATOM   2745  O   GLN A 341     121.808 107.428 108.779  1.00  0.64           O  
ATOM   2746  CB  GLN A 341     120.340 108.076 106.176  1.00  0.64           C  
ATOM   2747  CG  GLN A 341     120.830 107.034 105.138  1.00  0.64           C  
ATOM   2748  CD  GLN A 341     121.315 107.701 103.856  1.00  0.64           C  
ATOM   2749  NE2 GLN A 341     122.422 108.464 103.962  1.00  0.64           N  
ATOM   2750  OE1 GLN A 341     120.761 107.554 102.759  1.00  0.64           O  
ATOM   2751  N   PRO A 342     121.091 105.413 108.226  1.00  0.65           N  
ATOM   2752  CA  PRO A 342     122.155 104.733 108.957  1.00  0.65           C  
ATOM   2753  C   PRO A 342     123.549 105.107 108.489  1.00  0.65           C  
ATOM   2754  O   PRO A 342     123.787 105.244 107.291  1.00  0.65           O  
ATOM   2755  CB  PRO A 342     121.857 103.235 108.784  1.00  0.65           C  
ATOM   2756  CG  PRO A 342     120.350 103.200 108.510  1.00  0.65           C  
ATOM   2757  CD  PRO A 342     120.123 104.467 107.684  1.00  0.65           C  
ATOM   2758  N   ILE A 343     124.486 105.297 109.430  1.00  0.63           N  
ATOM   2759  CA  ILE A 343     125.775 105.875 109.137  1.00  0.63           C  
ATOM   2760  C   ILE A 343     126.806 104.776 109.281  1.00  0.63           C  
ATOM   2761  O   ILE A 343     127.023 104.225 110.358  1.00  0.63           O  
ATOM   2762  CB  ILE A 343     126.081 107.042 110.074  1.00  0.63           C  
ATOM   2763  CG1 ILE A 343     124.909 108.063 110.092  1.00  0.63           C  
ATOM   2764  CG2 ILE A 343     127.407 107.704 109.632  1.00  0.63           C  
ATOM   2765  CD1 ILE A 343     125.034 109.126 111.190  1.00  0.63           C  
ATOM   2766  N   VAL A 344     127.464 104.412 108.168  1.00  0.67           N  
ATOM   2767  CA  VAL A 344     128.490 103.391 108.139  1.00  0.67           C  
ATOM   2768  C   VAL A 344     129.707 104.005 107.481  1.00  0.67           C  
ATOM   2769  O   VAL A 344     129.627 105.032 106.808  1.00  0.67           O  
ATOM   2770  CB  VAL A 344     128.075 102.106 107.407  1.00  0.67           C  
ATOM   2771  CG1 VAL A 344     126.914 101.427 108.168  1.00  0.67           C  
ATOM   2772  CG2 VAL A 344     127.682 102.381 105.937  1.00  0.67           C  
ATOM   2773  N   LEU A 345     130.888 103.395 107.688  1.00  0.60           N  
ATOM   2774  CA  LEU A 345     132.144 103.856 107.140  1.00  0.60           C  
ATOM   2775  C   LEU A 345     132.664 102.734 106.253  1.00  0.60           C  
ATOM   2776  O   LEU A 345     132.408 101.578 106.589  1.00  0.60           O  
ATOM   2777  CB  LEU A 345     133.203 104.114 108.245  1.00  0.60           C  
ATOM   2778  CG  LEU A 345     132.820 105.149 109.326  1.00  0.60           C  
ATOM   2779  CD1 LEU A 345     133.989 105.296 110.313  1.00  0.60           C  
ATOM   2780  CD2 LEU A 345     132.439 106.524 108.751  1.00  0.60           C  
ATOM   2781  N   PRO A 346     133.355 102.961 105.137  1.00  0.54           N  
ATOM   2782  CA  PRO A 346     134.061 101.904 104.423  1.00  0.54           C  
ATOM   2783  C   PRO A 346     135.249 101.382 105.215  1.00  0.54           C  
ATOM   2784  O   PRO A 346     135.831 102.112 106.014  1.00  0.54           O  
ATOM   2785  CB  PRO A 346     134.518 102.601 103.132  1.00  0.54           C  
ATOM   2786  CG  PRO A 346     134.788 104.042 103.581  1.00  0.54           C  
ATOM   2787  CD  PRO A 346     133.683 104.286 104.613  1.00  0.54           C  
ATOM   2788  N   GLU A 347     135.608 100.104 105.007  1.00  0.49           N  
ATOM   2789  CA  GLU A 347     136.610  99.410 105.782  1.00  0.49           C  
ATOM   2790  C   GLU A 347     137.704  98.907 104.865  1.00  0.49           C  
ATOM   2791  O   GLU A 347     137.458  98.427 103.761  1.00  0.49           O  
ATOM   2792  CB  GLU A 347     135.971  98.241 106.575  1.00  0.49           C  
ATOM   2793  CG  GLU A 347     134.916  98.746 107.598  1.00  0.49           C  
ATOM   2794  CD  GLU A 347     134.259  97.668 108.458  1.00  0.49           C  
ATOM   2795  OE1 GLU A 347     134.576  96.466 108.293  1.00  0.49           O  
ATOM   2796  OE2 GLU A 347     133.468  98.078 109.357  1.00  0.49           O1-
ATOM   2797  N   LYS A 348     138.965  99.040 105.305  1.00  0.45           N  
ATOM   2798  CA  LYS A 348     140.111  98.519 104.609  1.00  0.45           C  
ATOM   2799  C   LYS A 348     141.175  98.383 105.686  1.00  0.45           C  
ATOM   2800  O   LYS A 348     141.096  99.089 106.682  1.00  0.45           O  
ATOM   2801  CB  LYS A 348     140.542  99.507 103.486  1.00  0.45           C  
ATOM   2802  CG  LYS A 348     141.630  98.982 102.540  1.00  0.45           C  
ATOM   2803  CD  LYS A 348     141.876  99.937 101.356  1.00  0.45           C  
ATOM   2804  CE  LYS A 348     143.110  99.593 100.516  1.00  0.45           C  
ATOM   2805  NZ  LYS A 348     144.319  99.977 101.270  1.00  0.45           N1+
ATOM   2806  N   ASP A 349     142.184  97.488 105.545  1.00  0.48           N  
ATOM   2807  CA  ASP A 349     143.204  97.253 106.568  1.00  0.48           C  
ATOM   2808  C   ASP A 349     144.050  98.484 106.884  1.00  0.48           C  
ATOM   2809  O   ASP A 349     144.410  98.759 108.025  1.00  0.48           O  
ATOM   2810  CB  ASP A 349     144.098  96.051 106.167  1.00  0.48           C  
ATOM   2811  CG  ASP A 349     143.275  94.770 106.164  1.00  0.48           C  
ATOM   2812  OD1 ASP A 349     142.168  94.762 106.762  1.00  0.48           O  
ATOM   2813  OD2 ASP A 349     143.747  93.790 105.540  1.00  0.48           O1-
ATOM   2814  N   SER A 350     144.322  99.286 105.844  1.00  0.55           N  
ATOM   2815  CA  SER A 350     144.883 100.620 105.963  1.00  0.55           C  
ATOM   2816  C   SER A 350     144.139 101.469 104.967  1.00  0.55           C  
ATOM   2817  O   SER A 350     143.881 101.034 103.845  1.00  0.55           O  
ATOM   2818  CB  SER A 350     146.381 100.790 105.570  1.00  0.55           C  
ATOM   2819  OG  SER A 350     147.257 100.029 106.396  1.00  0.55           O  
ATOM   2820  N   TRP A 351     143.802 102.715 105.344  1.00  0.39           N  
ATOM   2821  CA  TRP A 351     142.971 103.606 104.560  1.00  0.39           C  
ATOM   2822  C   TRP A 351     143.795 104.721 103.943  1.00  0.39           C  
ATOM   2823  O   TRP A 351     144.901 105.034 104.371  1.00  0.39           O  
ATOM   2824  CB  TRP A 351     141.871 104.290 105.417  1.00  0.39           C  
ATOM   2825  CG  TRP A 351     140.707 103.422 105.870  1.00  0.39           C  
ATOM   2826  CD1 TRP A 351     139.458 103.347 105.317  1.00  0.39           C  
ATOM   2827  CD2 TRP A 351     140.660 102.679 107.097  1.00  0.39           C  
ATOM   2828  CE2 TRP A 351     139.327 102.203 107.235  1.00  0.39           C  
ATOM   2829  CE3 TRP A 351     141.611 102.419 108.078  1.00  0.39           C  
ATOM   2830  NE1 TRP A 351     138.628 102.613 106.129  1.00  0.39           N  
ATOM   2831  CZ2 TRP A 351     138.942 101.495 108.359  1.00  0.39           C  
ATOM   2832  CZ3 TRP A 351     141.220 101.681 109.201  1.00  0.39           C  
ATOM   2833  CH2 TRP A 351     139.898 101.235 109.349  1.00  0.39           C  
ATOM   2834  N   THR A 352     143.232 105.370 102.904  1.00  0.45           N  
ATOM   2835  CA  THR A 352     143.677 106.667 102.397  1.00  0.45           C  
ATOM   2836  C   THR A 352     143.521 107.741 103.468  1.00  0.45           C  
ATOM   2837  O   THR A 352     142.434 107.978 103.974  1.00  0.45           O  
ATOM   2838  CB  THR A 352     142.865 107.095 101.177  1.00  0.45           C  
ATOM   2839  CG2 THR A 352     143.261 108.479 100.638  1.00  0.45           C  
ATOM   2840  OG1 THR A 352     143.057 106.185 100.107  1.00  0.45           O  
ATOM   2841  N   VAL A 353     144.616 108.437 103.850  1.00  0.61           N  
ATOM   2842  CA  VAL A 353     144.647 109.352 104.996  1.00  0.61           C  
ATOM   2843  C   VAL A 353     143.692 110.534 104.885  1.00  0.61           C  
ATOM   2844  O   VAL A 353     142.968 110.884 105.820  1.00  0.61           O  
ATOM   2845  CB  VAL A 353     146.062 109.868 105.235  1.00  0.61           C  
ATOM   2846  CG1 VAL A 353     146.121 110.796 106.471  1.00  0.61           C  
ATOM   2847  CG2 VAL A 353     146.995 108.662 105.452  1.00  0.61           C  
ATOM   2848  N   ASN A 354     143.618 111.164 103.699  1.00  0.68           N  
ATOM   2849  CA  ASN A 354     142.727 112.285 103.450  1.00  0.68           C  
ATOM   2850  C   ASN A 354     141.246 111.893 103.405  1.00  0.68           C  
ATOM   2851  O   ASN A 354     140.376 112.744 103.607  1.00  0.68           O  
ATOM   2852  CB  ASN A 354     143.107 113.003 102.128  1.00  0.68           C  
ATOM   2853  CG  ASN A 354     144.415 113.760 102.309  1.00  0.68           C  
ATOM   2854  ND2 ASN A 354     145.321 113.730 101.314  1.00  0.68           N  
ATOM   2855  OD1 ASN A 354     144.613 114.422 103.339  1.00  0.68           O  
ATOM   2856  N   ASP A 355     140.926 110.603 103.151  1.00  0.56           N  
ATOM   2857  CA  ASP A 355     139.626 110.006 103.397  1.00  0.56           C  
ATOM   2858  C   ASP A 355     139.315 109.866 104.874  1.00  0.56           C  
ATOM   2859  O   ASP A 355     138.214 110.195 105.299  1.00  0.56           O  
ATOM   2860  CB  ASP A 355     139.477 108.633 102.692  1.00  0.56           C  
ATOM   2861  CG  ASP A 355     138.793 108.826 101.352  1.00  0.56           C  
ATOM   2862  OD1 ASP A 355     137.827 109.635 101.296  1.00  0.56           O  
ATOM   2863  OD2 ASP A 355     139.256 108.196 100.369  1.00  0.56           O1-
ATOM   2864  N   ILE A 356     140.284 109.447 105.722  1.00  0.68           N  
ATOM   2865  CA  ILE A 356     140.088 109.349 107.172  1.00  0.68           C  
ATOM   2866  C   ILE A 356     139.686 110.694 107.761  1.00  0.68           C  
ATOM   2867  O   ILE A 356     138.763 110.785 108.571  1.00  0.68           O  
ATOM   2868  CB  ILE A 356     141.312 108.822 107.930  1.00  0.68           C  
ATOM   2869  CG1 ILE A 356     141.764 107.436 107.413  1.00  0.68           C  
ATOM   2870  CG2 ILE A 356     140.995 108.752 109.447  1.00  0.68           C  
ATOM   2871  CD1 ILE A 356     143.127 107.013 107.982  1.00  0.68           C  
ATOM   2872  N   GLN A 357     140.314 111.791 107.296  1.00  0.74           N  
ATOM   2873  CA  GLN A 357     139.937 113.152 107.646  1.00  0.74           C  
ATOM   2874  C   GLN A 357     138.487 113.505 107.287  1.00  0.74           C  
ATOM   2875  O   GLN A 357     137.773 114.138 108.069  1.00  0.74           O  
ATOM   2876  CB  GLN A 357     140.884 114.165 106.953  1.00  0.74           C  
ATOM   2877  CG  GLN A 357     140.705 115.630 107.426  1.00  0.74           C  
ATOM   2878  CD  GLN A 357     141.228 115.828 108.845  1.00  0.74           C  
ATOM   2879  NE2 GLN A 357     140.338 115.960 109.846  1.00  0.74           N  
ATOM   2880  OE1 GLN A 357     142.451 115.875 109.063  1.00  0.74           O  
ATOM   2881  N   LYS A 358     138.001 113.076 106.100  1.00  0.69           N  
ATOM   2882  CA  LYS A 358     136.600 113.163 105.709  1.00  0.69           C  
ATOM   2883  C   LYS A 358     135.676 112.309 106.566  1.00  0.69           C  
ATOM   2884  O   LYS A 358     134.595 112.756 106.949  1.00  0.69           O  
ATOM   2885  CB  LYS A 358     136.377 112.756 104.234  1.00  0.69           C  
ATOM   2886  CG  LYS A 358     137.054 113.683 103.220  1.00  0.69           C  
ATOM   2887  CD  LYS A 358     136.792 113.189 101.786  1.00  0.69           C  
ATOM   2888  CE  LYS A 358     137.297 114.117 100.685  1.00  0.69           C  
ATOM   2889  NZ  LYS A 358     138.765 114.174 100.777  1.00  0.69           N1+
ATOM   2890  N   LEU A 359     136.070 111.062 106.904  1.00  0.66           N  
ATOM   2891  CA  LEU A 359     135.330 110.182 107.799  1.00  0.66           C  
ATOM   2892  C   LEU A 359     135.169 110.757 109.199  1.00  0.66           C  
ATOM   2893  O   LEU A 359     134.095 110.667 109.784  1.00  0.66           O  
ATOM   2894  CB  LEU A 359     135.927 108.758 107.928  1.00  0.66           C  
ATOM   2895  CG  LEU A 359     136.072 107.941 106.624  1.00  0.66           C  
ATOM   2896  CD1 LEU A 359     136.515 106.513 106.981  1.00  0.66           C  
ATOM   2897  CD2 LEU A 359     134.812 107.917 105.738  1.00  0.66           C  
ATOM   2898  N   VAL A 360     136.215 111.418 109.741  1.00  0.79           N  
ATOM   2899  CA  VAL A 360     136.162 112.181 110.987  1.00  0.79           C  
ATOM   2900  C   VAL A 360     135.116 113.288 110.936  1.00  0.79           C  
ATOM   2901  O   VAL A 360     134.368 113.505 111.893  1.00  0.79           O  
ATOM   2902  CB  VAL A 360     137.534 112.754 111.356  1.00  0.79           C  
ATOM   2903  CG1 VAL A 360     137.453 113.745 112.537  1.00  0.79           C  
ATOM   2904  CG2 VAL A 360     138.469 111.595 111.752  1.00  0.79           C  
ATOM   2905  N   GLY A 361     134.978 113.996 109.796  1.00  0.79           N  
ATOM   2906  CA  GLY A 361     133.910 114.976 109.597  1.00  0.79           C  
ATOM   2907  C   GLY A 361     132.508 114.399 109.614  1.00  0.79           C  
ATOM   2908  O   GLY A 361     131.587 114.996 110.168  1.00  0.79           O  
ATOM   2909  N   LYS A 362     132.322 113.192 109.042  1.00  0.70           N  
ATOM   2910  CA  LYS A 362     131.078 112.432 109.096  1.00  0.70           C  
ATOM   2911  C   LYS A 362     130.736 111.954 110.497  1.00  0.70           C  
ATOM   2912  O   LYS A 362     129.594 112.049 110.943  1.00  0.70           O  
ATOM   2913  CB  LYS A 362     131.124 111.199 108.159  1.00  0.70           C  
ATOM   2914  CG  LYS A 362     131.394 111.587 106.702  1.00  0.70           C  
ATOM   2915  CD  LYS A 362     131.527 110.382 105.759  1.00  0.70           C  
ATOM   2916  CE  LYS A 362     131.902 110.821 104.339  1.00  0.70           C  
ATOM   2917  NZ  LYS A 362     131.847 109.678 103.400  1.00  0.70           N1+
ATOM   2918  N   LEU A 363     131.744 111.455 111.239  1.00  0.76           N  
ATOM   2919  CA  LEU A 363     131.620 111.083 112.636  1.00  0.76           C  
ATOM   2920  C   LEU A 363     131.241 112.265 113.512  1.00  0.76           C  
ATOM   2921  O   LEU A 363     130.324 112.162 114.318  1.00  0.76           O  
ATOM   2922  CB  LEU A 363     132.929 110.433 113.147  1.00  0.76           C  
ATOM   2923  CG  LEU A 363     133.186 109.022 112.576  1.00  0.76           C  
ATOM   2924  CD1 LEU A 363     134.644 108.600 112.821  1.00  0.76           C  
ATOM   2925  CD2 LEU A 363     132.214 107.988 113.173  1.00  0.76           C  
ATOM   2926  N   ASN A 364     131.867 113.444 113.327  1.00  0.76           N  
ATOM   2927  CA  ASN A 364     131.518 114.668 114.039  1.00  0.76           C  
ATOM   2928  C   ASN A 364     130.105 115.181 113.767  1.00  0.76           C  
ATOM   2929  O   ASN A 364     129.458 115.717 114.664  1.00  0.76           O  
ATOM   2930  CB  ASN A 364     132.538 115.803 113.788  1.00  0.76           C  
ATOM   2931  CG  ASN A 364     133.863 115.466 114.453  1.00  0.76           C  
ATOM   2932  ND2 ASN A 364     134.979 115.933 113.861  1.00  0.76           N  
ATOM   2933  OD1 ASN A 364     133.927 114.827 115.515  1.00  0.76           O  
ATOM   2934  N   TRP A 365     129.568 115.013 112.535  1.00  0.61           N  
ATOM   2935  CA  TRP A 365     128.149 115.220 112.252  1.00  0.61           C  
ATOM   2936  C   TRP A 365     127.266 114.276 113.076  1.00  0.61           C  
ATOM   2937  O   TRP A 365     126.295 114.701 113.710  1.00  0.61           O  
ATOM   2938  CB  TRP A 365     127.866 115.054 110.721  1.00  0.61           C  
ATOM   2939  CG  TRP A 365     126.397 114.852 110.318  1.00  0.61           C  
ATOM   2940  CD1 TRP A 365     125.325 115.668 110.558  1.00  0.61           C  
ATOM   2941  CD2 TRP A 365     125.870 113.646 109.734  1.00  0.61           C  
ATOM   2942  CE2 TRP A 365     124.460 113.808 109.664  1.00  0.61           C  
ATOM   2943  CE3 TRP A 365     126.468 112.472 109.290  1.00  0.61           C  
ATOM   2944  NE1 TRP A 365     124.164 115.051 110.155  1.00  0.61           N  
ATOM   2945  CZ2 TRP A 365     123.657 112.800 109.159  1.00  0.61           C  
ATOM   2946  CZ3 TRP A 365     125.652 111.472 108.744  1.00  0.61           C  
ATOM   2947  CH2 TRP A 365     124.259 111.631 108.681  1.00  0.61           C  
ATOM   2948  N   ALA A 366     127.633 112.983 113.144  1.00  0.75           N  
ATOM   2949  CA  ALA A 366     126.939 111.965 113.902  1.00  0.75           C  
ATOM   2950  C   ALA A 366     127.020 112.158 115.421  1.00  0.75           C  
ATOM   2951  O   ALA A 366     126.156 111.687 116.159  1.00  0.75           O  
ATOM   2952  CB  ALA A 366     127.500 110.583 113.510  1.00  0.75           C  
ATOM   2953  N   SER A 367     128.031 112.908 115.918  1.00  0.69           N  
ATOM   2954  CA  SER A 367     128.299 113.162 117.336  1.00  0.69           C  
ATOM   2955  C   SER A 367     127.273 114.041 118.010  1.00  0.69           C  
ATOM   2956  O   SER A 367     127.189 114.082 119.235  1.00  0.69           O  
ATOM   2957  CB  SER A 367     129.671 113.845 117.596  1.00  0.69           C  
ATOM   2958  OG  SER A 367     130.741 113.005 117.167  1.00  0.69           O  
ATOM   2959  N   GLN A 368     126.446 114.766 117.231  1.00  0.57           N  
ATOM   2960  CA  GLN A 368     125.334 115.517 117.779  1.00  0.57           C  
ATOM   2961  C   GLN A 368     124.020 114.756 117.656  1.00  0.57           C  
ATOM   2962  O   GLN A 368     123.007 115.155 118.227  1.00  0.57           O  
ATOM   2963  CB  GLN A 368     125.187 116.867 117.031  1.00  0.57           C  
ATOM   2964  CG  GLN A 368     126.422 117.796 117.154  1.00  0.57           C  
ATOM   2965  CD  GLN A 368     126.751 118.158 118.598  1.00  0.57           C  
ATOM   2966  NE2 GLN A 368     125.789 118.768 119.313  1.00  0.57           N  
ATOM   2967  OE1 GLN A 368     127.865 117.923 119.089  1.00  0.57           O  
ATOM   2968  N   ILE A 369     124.009 113.627 116.919  1.00  0.55           N  
ATOM   2969  CA  ILE A 369     122.839 112.785 116.729  1.00  0.55           C  
ATOM   2970  C   ILE A 369     122.811 111.719 117.806  1.00  0.55           C  
ATOM   2971  O   ILE A 369     121.773 111.436 118.410  1.00  0.55           O  
ATOM   2972  CB  ILE A 369     122.846 112.136 115.344  1.00  0.55           C  
ATOM   2973  CG1 ILE A 369     123.035 113.214 114.246  1.00  0.55           C  
ATOM   2974  CG2 ILE A 369     121.540 111.326 115.147  1.00  0.55           C  
ATOM   2975  CD1 ILE A 369     123.171 112.638 112.835  1.00  0.55           C  
ATOM   2976  N   TYR A 370     123.981 111.124 118.090  1.00  0.59           N  
ATOM   2977  CA  TYR A 370     124.151 110.058 119.048  1.00  0.59           C  
ATOM   2978  C   TYR A 370     125.274 110.445 119.983  1.00  0.59           C  
ATOM   2979  O   TYR A 370     126.191 111.170 119.607  1.00  0.59           O  
ATOM   2980  CB  TYR A 370     124.590 108.738 118.372  1.00  0.59           C  
ATOM   2981  CG  TYR A 370     123.649 108.312 117.288  1.00  0.59           C  
ATOM   2982  CD1 TYR A 370     123.949 108.574 115.939  1.00  0.59           C  
ATOM   2983  CD2 TYR A 370     122.488 107.593 117.603  1.00  0.59           C  
ATOM   2984  CE1 TYR A 370     123.089 108.133 114.922  1.00  0.59           C  
ATOM   2985  CE2 TYR A 370     121.642 107.135 116.587  1.00  0.59           C  
ATOM   2986  CZ  TYR A 370     121.936 107.415 115.250  1.00  0.59           C  
ATOM   2987  OH  TYR A 370     121.073 106.938 114.249  1.00  0.59           O  
ATOM   2988  N   ALA A 371     125.254 109.953 121.234  1.00  0.61           N  
ATOM   2989  CA  ALA A 371     126.291 110.254 122.194  1.00  0.61           C  
ATOM   2990  C   ALA A 371     127.364 109.172 122.196  1.00  0.61           C  
ATOM   2991  O   ALA A 371     127.141 108.034 121.792  1.00  0.61           O  
ATOM   2992  CB  ALA A 371     125.680 110.408 123.605  1.00  0.61           C  
ATOM   2993  N   GLY A 372     128.581 109.511 122.672  1.00  0.65           N  
ATOM   2994  CA  GLY A 372     129.643 108.534 122.895  1.00  0.65           C  
ATOM   2995  C   GLY A 372     130.687 108.444 121.820  1.00  0.65           C  
ATOM   2996  O   GLY A 372     131.661 107.712 121.990  1.00  0.65           O  
ATOM   2997  N   ILE A 373     130.551 109.198 120.712  1.00  0.71           N  
ATOM   2998  CA  ILE A 373     131.560 109.258 119.663  1.00  0.71           C  
ATOM   2999  C   ILE A 373     132.767 110.053 120.130  1.00  0.71           C  
ATOM   3000  O   ILE A 373     132.677 111.215 120.522  1.00  0.71           O  
ATOM   3001  CB  ILE A 373     131.034 109.816 118.343  1.00  0.71           C  
ATOM   3002  CG1 ILE A 373     129.738 109.075 117.928  1.00  0.71           C  
ATOM   3003  CG2 ILE A 373     132.136 109.696 117.259  1.00  0.71           C  
ATOM   3004  CD1 ILE A 373     129.197 109.487 116.554  1.00  0.71           C  
ATOM   3005  N   LYS A 374     133.949 109.416 120.138  1.00  0.72           N  
ATOM   3006  CA  LYS A 374     135.171 110.044 120.573  1.00  0.72           C  
ATOM   3007  C   LYS A 374     136.209 109.764 119.519  1.00  0.72           C  
ATOM   3008  O   LYS A 374     136.484 108.621 119.182  1.00  0.72           O  
ATOM   3009  CB  LYS A 374     135.616 109.506 121.955  1.00  0.72           C  
ATOM   3010  CG  LYS A 374     134.713 110.024 123.090  1.00  0.72           C  
ATOM   3011  CD  LYS A 374     134.843 109.216 124.389  1.00  0.72           C  
ATOM   3012  CE  LYS A 374     134.070 107.892 124.312  1.00  0.72           C  
ATOM   3013  NZ  LYS A 374     134.197 107.136 125.576  1.00  0.72           N1+
ATOM   3014  N   VAL A 375     136.772 110.839 118.935  1.00  0.77           N  
ATOM   3015  CA  VAL A 375     137.729 110.739 117.852  1.00  0.77           C  
ATOM   3016  C   VAL A 375     138.933 111.616 118.133  1.00  0.77           C  
ATOM   3017  O   VAL A 375     139.713 111.934 117.241  1.00  0.77           O  
ATOM   3018  CB  VAL A 375     137.117 111.127 116.504  1.00  0.77           C  
ATOM   3019  CG1 VAL A 375     136.080 110.063 116.091  1.00  0.77           C  
ATOM   3020  CG2 VAL A 375     136.484 112.537 116.541  1.00  0.77           C  
ATOM   3021  N   ARG A 376     139.147 112.025 119.406  1.00  0.65           N  
ATOM   3022  CA  ARG A 376     140.209 112.948 119.796  1.00  0.65           C  
ATOM   3023  C   ARG A 376     141.601 112.460 119.419  1.00  0.65           C  
ATOM   3024  O   ARG A 376     142.396 113.210 118.843  1.00  0.65           O  
ATOM   3025  CB  ARG A 376     140.184 113.228 121.326  1.00  0.65           C  
ATOM   3026  CG  ARG A 376     139.038 114.129 121.833  1.00  0.65           C  
ATOM   3027  CD  ARG A 376     139.138 115.567 121.315  1.00  0.65           C  
ATOM   3028  NE  ARG A 376     138.068 116.354 122.013  1.00  0.65           N  
ATOM   3029  CZ  ARG A 376     137.804 117.641 121.753  1.00  0.65           C  
ATOM   3030  NH1 ARG A 376     138.429 118.272 120.768  1.00  0.65           N1+
ATOM   3031  NH2 ARG A 376     136.925 118.311 122.495  1.00  0.65           N  
ATOM   3032  N   GLN A 377     141.903 111.172 119.661  1.00  0.41           N  
ATOM   3033  CA  GLN A 377     143.186 110.595 119.327  1.00  0.41           C  
ATOM   3034  C   GLN A 377     143.340 110.275 117.856  1.00  0.41           C  
ATOM   3035  O   GLN A 377     144.439 110.332 117.316  1.00  0.41           O  
ATOM   3036  CB  GLN A 377     143.461 109.350 120.190  1.00  0.41           C  
ATOM   3037  CG  GLN A 377     143.481 109.674 121.702  1.00  0.41           C  
ATOM   3038  CD  GLN A 377     144.417 110.830 122.049  1.00  0.41           C  
ATOM   3039  NE2 GLN A 377     143.872 111.823 122.768  1.00  0.41           N  
ATOM   3040  OE1 GLN A 377     145.593 110.896 121.659  1.00  0.41           O  
ATOM   3041  N   LEU A 378     142.233 110.010 117.132  1.00  0.65           N  
ATOM   3042  CA  LEU A 378     142.245 109.916 115.683  1.00  0.65           C  
ATOM   3043  C   LEU A 378     142.582 111.257 115.032  1.00  0.65           C  
ATOM   3044  O   LEU A 378     143.389 111.348 114.110  1.00  0.65           O  
ATOM   3045  CB  LEU A 378     140.899 109.360 115.168  1.00  0.65           C  
ATOM   3046  CG  LEU A 378     140.866 108.997 113.668  1.00  0.65           C  
ATOM   3047  CD1 LEU A 378     141.967 107.998 113.264  1.00  0.65           C  
ATOM   3048  CD2 LEU A 378     139.484 108.423 113.327  1.00  0.65           C  
ATOM   3049  N   CYS A 379     142.018 112.359 115.565  1.00  0.68           N  
ATOM   3050  CA  CYS A 379     142.397 113.721 115.222  1.00  0.68           C  
ATOM   3051  C   CYS A 379     143.837 114.064 115.587  1.00  0.68           C  
ATOM   3052  O   CYS A 379     144.522 114.757 114.842  1.00  0.68           O  
ATOM   3053  CB  CYS A 379     141.463 114.767 115.886  1.00  0.68           C  
ATOM   3054  SG  CYS A 379     139.732 114.624 115.344  1.00  0.68           S  
ATOM   3055  N   LYS A 380     144.345 113.604 116.750  1.00  0.56           N  
ATOM   3056  CA  LYS A 380     145.755 113.685 117.099  1.00  0.56           C  
ATOM   3057  C   LYS A 380     146.685 112.869 116.190  1.00  0.56           C  
ATOM   3058  O   LYS A 380     147.765 113.343 115.842  1.00  0.56           O  
ATOM   3059  CB  LYS A 380     146.010 113.371 118.592  1.00  0.56           C  
ATOM   3060  CG  LYS A 380     147.448 113.723 118.997  1.00  0.56           C  
ATOM   3061  CD  LYS A 380     147.728 113.628 120.497  1.00  0.56           C  
ATOM   3062  CE  LYS A 380     149.206 113.907 120.768  1.00  0.56           C  
ATOM   3063  NZ  LYS A 380     149.438 114.048 122.198  1.00  0.56           N1+
ATOM   3064  N   LEU A 381     146.289 111.652 115.749  1.00  0.57           N  
ATOM   3065  CA  LEU A 381     146.986 110.877 114.723  1.00  0.57           C  
ATOM   3066  C   LEU A 381     147.119 111.617 113.404  1.00  0.57           C  
ATOM   3067  O   LEU A 381     148.223 111.734 112.874  1.00  0.57           O  
ATOM   3068  CB  LEU A 381     146.243 109.545 114.412  1.00  0.57           C  
ATOM   3069  CG  LEU A 381     146.574 108.371 115.348  1.00  0.57           C  
ATOM   3070  CD1 LEU A 381     145.511 107.271 115.201  1.00  0.57           C  
ATOM   3071  CD2 LEU A 381     147.968 107.803 115.029  1.00  0.57           C  
ATOM   3072  N   LEU A 382     146.008 112.175 112.880  1.00  0.69           N  
ATOM   3073  CA  LEU A 382     145.962 112.964 111.657  1.00  0.69           C  
ATOM   3074  C   LEU A 382     146.764 114.250 111.728  1.00  0.69           C  
ATOM   3075  O   LEU A 382     147.372 114.684 110.755  1.00  0.69           O  
ATOM   3076  CB  LEU A 382     144.499 113.345 111.312  1.00  0.69           C  
ATOM   3077  CG  LEU A 382     143.607 112.168 110.872  1.00  0.69           C  
ATOM   3078  CD1 LEU A 382     142.133 112.599 110.891  1.00  0.69           C  
ATOM   3079  CD2 LEU A 382     143.994 111.658 109.474  1.00  0.69           C  
ATOM   3080  N   ARG A 383     146.738 114.921 112.891  1.00  0.62           N  
ATOM   3081  CA  ARG A 383     147.514 116.110 113.176  1.00  0.62           C  
ATOM   3082  C   ARG A 383     149.010 115.873 113.335  1.00  0.62           C  
ATOM   3083  O   ARG A 383     149.827 116.694 112.919  1.00  0.62           O  
ATOM   3084  CB  ARG A 383     146.943 116.774 114.447  1.00  0.62           C  
ATOM   3085  CG  ARG A 383     147.393 118.229 114.673  1.00  0.62           C  
ATOM   3086  CD  ARG A 383     146.507 119.011 115.653  1.00  0.62           C  
ATOM   3087  NE  ARG A 383     146.758 118.466 117.040  1.00  0.62           N  
ATOM   3088  CZ  ARG A 383     145.928 117.692 117.758  1.00  0.62           C  
ATOM   3089  NH1 ARG A 383     144.748 117.310 117.282  1.00  0.62           N1+
ATOM   3090  NH2 ARG A 383     146.292 117.273 118.970  1.00  0.62           N  
ATOM   3091  N   GLY A 384     149.399 114.744 113.969  1.00  0.39           N  
ATOM   3092  CA  GLY A 384     150.787 114.397 114.245  1.00  0.39           C  
ATOM   3093  C   GLY A 384     151.560 113.844 113.079  1.00  0.39           C  
ATOM   3094  O   GLY A 384     152.785 113.749 113.118  1.00  0.39           O  
ATOM   3095  N   THR A 385     150.866 113.463 111.996  1.00  0.46           N  
ATOM   3096  CA  THR A 385     151.467 112.988 110.760  1.00  0.46           C  
ATOM   3097  C   THR A 385     151.292 114.032 109.679  1.00  0.46           C  
ATOM   3098  O   THR A 385     150.341 114.806 109.649  1.00  0.46           O  
ATOM   3099  CB  THR A 385     150.964 111.626 110.278  1.00  0.46           C  
ATOM   3100  CG2 THR A 385     151.373 110.575 111.320  1.00  0.46           C  
ATOM   3101  OG1 THR A 385     149.554 111.590 110.136  1.00  0.46           O  
ATOM   3102  N   LYS A 386     152.272 114.137 108.763  1.00  0.50           N  
ATOM   3103  CA  LYS A 386     152.277 115.225 107.805  1.00  0.50           C  
ATOM   3104  C   LYS A 386     152.916 114.809 106.491  1.00  0.50           C  
ATOM   3105  O   LYS A 386     153.314 115.647 105.685  1.00  0.50           O  
ATOM   3106  CB  LYS A 386     153.029 116.453 108.390  1.00  0.50           C  
ATOM   3107  CG  LYS A 386     154.514 116.194 108.710  1.00  0.50           C  
ATOM   3108  CD  LYS A 386     155.233 117.436 109.261  1.00  0.50           C  
ATOM   3109  CE  LYS A 386     156.734 117.199 109.465  1.00  0.50           C  
ATOM   3110  NZ  LYS A 386     157.382 118.416 110.003  1.00  0.50           N1+
ATOM   3111  N   ALA A 387     153.030 113.493 106.229  1.00  0.39           N  
ATOM   3112  CA  ALA A 387     153.560 112.979 104.988  1.00  0.39           C  
ATOM   3113  C   ALA A 387     152.643 111.860 104.538  1.00  0.39           C  
ATOM   3114  O   ALA A 387     151.927 111.290 105.357  1.00  0.39           O  
ATOM   3115  CB  ALA A 387     154.999 112.437 105.169  1.00  0.39           C  
ATOM   3116  N   LEU A 388     152.630 111.541 103.224  1.00  0.38           N  
ATOM   3117  CA  LEU A 388     151.702 110.571 102.661  1.00  0.38           C  
ATOM   3118  C   LEU A 388     152.373 109.525 101.779  1.00  0.38           C  
ATOM   3119  O   LEU A 388     151.703 108.621 101.284  1.00  0.38           O  
ATOM   3120  CB  LEU A 388     150.674 111.293 101.750  1.00  0.38           C  
ATOM   3121  CG  LEU A 388     149.767 112.332 102.439  1.00  0.38           C  
ATOM   3122  CD1 LEU A 388     148.965 113.093 101.370  1.00  0.38           C  
ATOM   3123  CD2 LEU A 388     148.817 111.687 103.462  1.00  0.38           C  
ATOM   3124  N   THR A 389     153.699 109.620 101.521  1.00  0.34           N  
ATOM   3125  CA  THR A 389     154.398 108.683 100.633  1.00  0.34           C  
ATOM   3126  C   THR A 389     154.552 107.311 101.233  1.00  0.34           C  
ATOM   3127  O   THR A 389     154.241 106.296 100.610  1.00  0.34           O  
ATOM   3128  CB  THR A 389     155.803 109.148 100.263  1.00  0.34           C  
ATOM   3129  CG2 THR A 389     156.463 108.212  99.234  1.00  0.34           C  
ATOM   3130  OG1 THR A 389     155.738 110.440  99.682  1.00  0.34           O  
ATOM   3131  N   GLU A 390     155.028 107.260 102.490  1.00  0.25           N  
ATOM   3132  CA  GLU A 390     155.032 106.072 103.311  1.00  0.25           C  
ATOM   3133  C   GLU A 390     153.612 105.750 103.727  1.00  0.25           C  
ATOM   3134  O   GLU A 390     152.795 106.647 103.928  1.00  0.25           O  
ATOM   3135  CB  GLU A 390     155.917 106.268 104.571  1.00  0.25           C  
ATOM   3136  CG  GLU A 390     157.434 106.324 104.261  1.00  0.25           C  
ATOM   3137  CD  GLU A 390     157.970 104.953 103.857  1.00  0.25           C  
ATOM   3138  OE1 GLU A 390     157.819 103.996 104.659  1.00  0.25           O  
ATOM   3139  OE2 GLU A 390     158.541 104.865 102.742  1.00  0.25           O1-
ATOM   3140  N   VAL A 391     153.268 104.454 103.867  1.00  0.33           N  
ATOM   3141  CA  VAL A 391     151.944 104.059 104.327  1.00  0.33           C  
ATOM   3142  C   VAL A 391     151.738 104.481 105.770  1.00  0.33           C  
ATOM   3143  O   VAL A 391     152.338 103.931 106.689  1.00  0.33           O  
ATOM   3144  CB  VAL A 391     151.669 102.562 104.202  1.00  0.33           C  
ATOM   3145  CG1 VAL A 391     150.199 102.264 104.582  1.00  0.33           C  
ATOM   3146  CG2 VAL A 391     151.947 102.100 102.756  1.00  0.33           C  
ATOM   3147  N   VAL A 392     150.876 105.490 106.002  1.00  0.42           N  
ATOM   3148  CA  VAL A 392     150.760 106.124 107.297  1.00  0.42           C  
ATOM   3149  C   VAL A 392     150.002 105.202 108.246  1.00  0.42           C  
ATOM   3150  O   VAL A 392     148.871 104.827 107.928  1.00  0.42           O  
ATOM   3151  CB  VAL A 392     150.067 107.479 107.215  1.00  0.42           C  
ATOM   3152  CG1 VAL A 392     150.119 108.192 108.583  1.00  0.42           C  
ATOM   3153  CG2 VAL A 392     150.762 108.345 106.143  1.00  0.42           C  
ATOM   3154  N   PRO A 393     150.542 104.764 109.375  1.00  0.62           N  
ATOM   3155  CA  PRO A 393     149.839 103.840 110.238  1.00  0.62           C  
ATOM   3156  C   PRO A 393     148.815 104.543 111.077  1.00  0.62           C  
ATOM   3157  O   PRO A 393     148.767 105.770 111.148  1.00  0.62           O  
ATOM   3158  CB  PRO A 393     150.939 103.283 111.141  1.00  0.62           C  
ATOM   3159  CG  PRO A 393     151.952 104.423 111.242  1.00  0.62           C  
ATOM   3160  CD  PRO A 393     151.903 105.026 109.839  1.00  0.62           C  
ATOM   3161  N   LEU A 394     148.008 103.734 111.761  1.00  0.62           N  
ATOM   3162  CA  LEU A 394     147.100 104.186 112.769  1.00  0.62           C  
ATOM   3163  C   LEU A 394     147.510 103.459 114.017  1.00  0.62           C  
ATOM   3164  O   LEU A 394     148.277 102.505 113.989  1.00  0.62           O  
ATOM   3165  CB  LEU A 394     145.635 103.837 112.411  1.00  0.62           C  
ATOM   3166  CG  LEU A 394     145.103 104.596 111.178  1.00  0.62           C  
ATOM   3167  CD1 LEU A 394     143.753 104.007 110.740  1.00  0.62           C  
ATOM   3168  CD2 LEU A 394     144.994 106.109 111.436  1.00  0.62           C  
ATOM   3169  N   THR A 395     147.027 103.937 115.164  1.00  0.58           N  
ATOM   3170  CA  THR A 395     147.187 103.242 116.428  1.00  0.58           C  
ATOM   3171  C   THR A 395     146.099 102.202 116.568  1.00  0.58           C  
ATOM   3172  O   THR A 395     144.929 102.507 116.372  1.00  0.58           O  
ATOM   3173  CB  THR A 395     146.992 104.185 117.594  1.00  0.58           C  
ATOM   3174  CG2 THR A 395     147.211 103.502 118.943  1.00  0.58           C  
ATOM   3175  OG1 THR A 395     147.916 105.253 117.544  1.00  0.58           O  
ATOM   3176  N   GLU A 396     146.441 100.964 116.988  1.00  0.54           N  
ATOM   3177  CA  GLU A 396     145.505  99.854 117.142  1.00  0.54           C  
ATOM   3178  C   GLU A 396     144.339 100.145 118.080  1.00  0.54           C  
ATOM   3179  O   GLU A 396     143.198  99.745 117.851  1.00  0.54           O  
ATOM   3180  CB  GLU A 396     146.242  98.627 117.709  1.00  0.54           C  
ATOM   3181  CG  GLU A 396     147.271  97.998 116.739  1.00  0.54           C  
ATOM   3182  CD  GLU A 396     146.686  97.041 115.696  1.00  0.54           C  
ATOM   3183  OE1 GLU A 396     145.591  97.297 115.139  1.00  0.54           O  
ATOM   3184  OE2 GLU A 396     147.365  96.009 115.459  1.00  0.54           O1-
ATOM   3185  N   GLU A 397     144.606 100.912 119.157  1.00  0.46           N  
ATOM   3186  CA  GLU A 397     143.629 101.351 120.136  1.00  0.46           C  
ATOM   3187  C   GLU A 397     142.470 102.148 119.531  1.00  0.46           C  
ATOM   3188  O   GLU A 397     141.311 102.042 119.939  1.00  0.46           O  
ATOM   3189  CB  GLU A 397     144.304 102.139 121.291  1.00  0.46           C  
ATOM   3190  CG  GLU A 397     143.742 101.625 122.630  1.00  0.46           C  
ATOM   3191  CD  GLU A 397     143.917 102.491 123.856  1.00  0.46           C  
ATOM   3192  OE1 GLU A 397     144.895 103.267 123.909  1.00  0.46           O  
ATOM   3193  OE2 GLU A 397     142.993 102.454 124.712  1.00  0.46           O1-
ATOM   3194  N   ALA A 398     142.752 102.935 118.470  1.00  0.73           N  
ATOM   3195  CA  ALA A 398     141.767 103.673 117.708  1.00  0.73           C  
ATOM   3196  C   ALA A 398     140.743 102.759 117.032  1.00  0.73           C  
ATOM   3197  O   ALA A 398     139.575 103.116 116.908  1.00  0.73           O  
ATOM   3198  CB  ALA A 398     142.455 104.571 116.655  1.00  0.73           C  
ATOM   3199  N   GLU A 399     141.144 101.538 116.601  1.00  0.70           N  
ATOM   3200  CA  GLU A 399     140.240 100.572 115.996  1.00  0.70           C  
ATOM   3201  C   GLU A 399     139.155 100.090 116.951  1.00  0.70           C  
ATOM   3202  O   GLU A 399     137.982 100.025 116.591  1.00  0.70           O  
ATOM   3203  CB  GLU A 399     140.990  99.350 115.411  1.00  0.70           C  
ATOM   3204  CG  GLU A 399     140.131  98.507 114.425  1.00  0.70           C  
ATOM   3205  CD  GLU A 399     139.756  99.274 113.155  1.00  0.70           C  
ATOM   3206  OE1 GLU A 399     140.682  99.733 112.449  1.00  0.70           O  
ATOM   3207  OE2 GLU A 399     138.536  99.359 112.847  1.00  0.70           O1-
ATOM   3208  N   LEU A 400     139.493  99.792 118.231  1.00  0.59           N  
ATOM   3209  CA  LEU A 400     138.496  99.500 119.257  1.00  0.59           C  
ATOM   3210  C   LEU A 400     137.608 100.704 119.521  1.00  0.59           C  
ATOM   3211  O   LEU A 400     136.380 100.584 119.514  1.00  0.59           O  
ATOM   3212  CB  LEU A 400     139.156  99.009 120.573  1.00  0.59           C  
ATOM   3213  CG  LEU A 400     138.227  98.307 121.602  1.00  0.59           C  
ATOM   3214  CD1 LEU A 400     139.062  97.558 122.651  1.00  0.59           C  
ATOM   3215  CD2 LEU A 400     137.255  99.216 122.370  1.00  0.59           C  
ATOM   3216  N   GLU A 401     138.214 101.908 119.665  1.00  0.61           N  
ATOM   3217  CA  GLU A 401     137.514 103.160 119.926  1.00  0.61           C  
ATOM   3218  C   GLU A 401     136.477 103.488 118.855  1.00  0.61           C  
ATOM   3219  O   GLU A 401     135.335 103.835 119.164  1.00  0.61           O  
ATOM   3220  CB  GLU A 401     138.516 104.338 120.121  1.00  0.61           C  
ATOM   3221  CG  GLU A 401     137.856 105.618 120.713  1.00  0.61           C  
ATOM   3222  CD  GLU A 401     138.812 106.649 121.328  1.00  0.61           C  
ATOM   3223  OE1 GLU A 401     139.743 107.125 120.628  1.00  0.61           O  
ATOM   3224  OE2 GLU A 401     138.587 106.994 122.527  1.00  0.61           O1-
ATOM   3225  N   LEU A 402     136.820 103.309 117.563  1.00  0.70           N  
ATOM   3226  CA  LEU A 402     135.871 103.379 116.470  1.00  0.70           C  
ATOM   3227  C   LEU A 402     134.877 102.231 116.401  1.00  0.70           C  
ATOM   3228  O   LEU A 402     133.679 102.463 116.272  1.00  0.70           O  
ATOM   3229  CB  LEU A 402     136.604 103.376 115.105  1.00  0.70           C  
ATOM   3230  CG  LEU A 402     137.396 104.655 114.782  1.00  0.70           C  
ATOM   3231  CD1 LEU A 402     138.225 104.430 113.506  1.00  0.70           C  
ATOM   3232  CD2 LEU A 402     136.480 105.883 114.632  1.00  0.70           C  
ATOM   3233  N   ALA A 403     135.332 100.961 116.441  1.00  0.79           N  
ATOM   3234  CA  ALA A 403     134.490  99.807 116.182  1.00  0.79           C  
ATOM   3235  C   ALA A 403     133.443  99.526 117.250  1.00  0.79           C  
ATOM   3236  O   ALA A 403     132.276  99.319 116.930  1.00  0.79           O  
ATOM   3237  CB  ALA A 403     135.343  98.553 115.908  1.00  0.79           C  
ATOM   3238  N   GLU A 404     133.797  99.574 118.555  1.00  0.57           N  
ATOM   3239  CA  GLU A 404     132.822  99.347 119.615  1.00  0.57           C  
ATOM   3240  C   GLU A 404     131.742 100.414 119.630  1.00  0.57           C  
ATOM   3241  O   GLU A 404     130.544 100.139 119.725  1.00  0.57           O  
ATOM   3242  CB  GLU A 404     133.475  99.277 121.003  1.00  0.57           C  
ATOM   3243  CG  GLU A 404     132.498  98.737 122.069  1.00  0.57           C  
ATOM   3244  CD  GLU A 404     133.141  98.821 123.442  1.00  0.57           C  
ATOM   3245  OE1 GLU A 404     134.308  98.369 123.560  1.00  0.57           O  
ATOM   3246  OE2 GLU A 404     132.490  99.396 124.351  1.00  0.57           O1-
ATOM   3247  N   ASN A 405     132.157 101.682 119.428  1.00  0.56           N  
ATOM   3248  CA  ASN A 405     131.270 102.805 119.226  1.00  0.56           C  
ATOM   3249  C   ASN A 405     130.374 102.616 117.999  1.00  0.56           C  
ATOM   3250  O   ASN A 405     129.178 102.860 118.074  1.00  0.56           O  
ATOM   3251  CB  ASN A 405     132.120 104.104 119.128  1.00  0.56           C  
ATOM   3252  CG  ASN A 405     131.300 105.355 118.850  1.00  0.56           C  
ATOM   3253  ND2 ASN A 405     130.265 105.622 119.667  1.00  0.56           N  
ATOM   3254  OD1 ASN A 405     131.569 106.077 117.882  1.00  0.56           O  
ATOM   3255  N   ARG A 406     130.921 102.130 116.866  1.00  0.68           N  
ATOM   3256  CA  ARG A 406     130.203 101.876 115.628  1.00  0.68           C  
ATOM   3257  C   ARG A 406     129.054 100.896 115.778  1.00  0.68           C  
ATOM   3258  O   ARG A 406     127.993 101.104 115.197  1.00  0.68           O  
ATOM   3259  CB  ARG A 406     131.177 101.356 114.539  1.00  0.68           C  
ATOM   3260  CG  ARG A 406     130.643 101.424 113.092  1.00  0.68           C  
ATOM   3261  CD  ARG A 406     131.588 100.828 112.031  1.00  0.68           C  
ATOM   3262  NE  ARG A 406     132.873 101.599 112.099  1.00  0.68           N  
ATOM   3263  CZ  ARG A 406     134.067 101.110 111.730  1.00  0.68           C  
ATOM   3264  NH1 ARG A 406     134.210  99.923 111.159  1.00  0.68           N1+
ATOM   3265  NH2 ARG A 406     135.171 101.827 111.948  1.00  0.68           N  
ATOM   3266  N   GLU A 407     129.239  99.826 116.574  1.00  0.64           N  
ATOM   3267  CA  GLU A 407     128.188  98.900 116.952  1.00  0.64           C  
ATOM   3268  C   GLU A 407     127.081  99.528 117.797  1.00  0.64           C  
ATOM   3269  O   GLU A 407     125.894  99.359 117.527  1.00  0.64           O  
ATOM   3270  CB  GLU A 407     128.792  97.672 117.668  1.00  0.64           C  
ATOM   3271  CG  GLU A 407     127.784  96.504 117.840  1.00  0.64           C  
ATOM   3272  CD  GLU A 407     127.229  95.886 116.542  1.00  0.64           C  
ATOM   3273  OE1 GLU A 407     127.554  96.326 115.401  1.00  0.64           O  
ATOM   3274  OE2 GLU A 407     126.405  94.946 116.693  1.00  0.64           O1-
ATOM   3275  N   ILE A 408     127.434 100.354 118.807  1.00  0.45           N  
ATOM   3276  CA  ILE A 408     126.485 101.125 119.619  1.00  0.45           C  
ATOM   3277  C   ILE A 408     125.704 102.136 118.771  1.00  0.45           C  
ATOM   3278  O   ILE A 408     124.519 102.388 118.984  1.00  0.45           O  
ATOM   3279  CB  ILE A 408     127.181 101.812 120.803  1.00  0.45           C  
ATOM   3280  CG1 ILE A 408     127.951 100.784 121.675  1.00  0.45           C  
ATOM   3281  CG2 ILE A 408     126.145 102.570 121.670  1.00  0.45           C  
ATOM   3282  CD1 ILE A 408     128.998 101.421 122.602  1.00  0.45           C  
ATOM   3283  N   LEU A 409     126.349 102.715 117.742  1.00  0.64           N  
ATOM   3284  CA  LEU A 409     125.740 103.586 116.751  1.00  0.64           C  
ATOM   3285  C   LEU A 409     124.800 102.876 115.781  1.00  0.64           C  
ATOM   3286  O   LEU A 409     124.013 103.530 115.096  1.00  0.64           O  
ATOM   3287  CB  LEU A 409     126.827 104.294 115.905  1.00  0.64           C  
ATOM   3288  CG  LEU A 409     127.665 105.342 116.659  1.00  0.64           C  
ATOM   3289  CD1 LEU A 409     128.848 105.787 115.785  1.00  0.64           C  
ATOM   3290  CD2 LEU A 409     126.814 106.545 117.075  1.00  0.64           C  
ATOM   3291  N   LYS A 410     124.807 101.527 115.687  1.00  0.64           N  
ATOM   3292  CA  LYS A 410     123.844 100.786 114.883  1.00  0.64           C  
ATOM   3293  C   LYS A 410     122.499 100.627 115.574  1.00  0.64           C  
ATOM   3294  O   LYS A 410     121.925  99.544 115.653  1.00  0.64           O  
ATOM   3295  CB  LYS A 410     124.364  99.389 114.481  1.00  0.64           C  
ATOM   3296  CG  LYS A 410     125.534  99.461 113.498  1.00  0.64           C  
ATOM   3297  CD  LYS A 410     126.052  98.065 113.157  1.00  0.64           C  
ATOM   3298  CE  LYS A 410     127.333  98.074 112.331  1.00  0.64           C  
ATOM   3299  NZ  LYS A 410     127.809  96.687 112.170  1.00  0.64           N1+
ATOM   3300  N   GLU A 411     121.934 101.750 116.034  1.00  0.61           N  
ATOM   3301  CA  GLU A 411     120.654 101.809 116.683  1.00  0.61           C  
ATOM   3302  C   GLU A 411     119.846 102.858 115.915  1.00  0.61           C  
ATOM   3303  O   GLU A 411     120.268 104.018 115.848  1.00  0.61           O  
ATOM   3304  CB  GLU A 411     120.827 102.173 118.177  1.00  0.61           C  
ATOM   3305  CG  GLU A 411     119.521 102.058 119.004  1.00  0.61           C  
ATOM   3306  CD  GLU A 411     119.669 102.398 120.493  1.00  0.61           C  
ATOM   3307  OE1 GLU A 411     120.810 102.569 120.991  1.00  0.61           O  
ATOM   3308  OE2 GLU A 411     118.603 102.480 121.160  1.00  0.61           O1-
ATOM   3309  N   PRO A 412     118.723 102.563 115.248  1.00  0.60           N  
ATOM   3310  CA  PRO A 412     118.025 103.576 114.468  1.00  0.60           C  
ATOM   3311  C   PRO A 412     117.313 104.562 115.361  1.00  0.60           C  
ATOM   3312  O   PRO A 412     116.729 104.168 116.366  1.00  0.60           O  
ATOM   3313  CB  PRO A 412     117.027 102.793 113.599  1.00  0.60           C  
ATOM   3314  CG  PRO A 412     117.670 101.410 113.482  1.00  0.60           C  
ATOM   3315  CD  PRO A 412     118.310 101.218 114.861  1.00  0.60           C  
ATOM   3316  N   VAL A 413     117.333 105.852 115.001  1.00  0.54           N  
ATOM   3317  CA  VAL A 413     116.796 106.907 115.827  1.00  0.54           C  
ATOM   3318  C   VAL A 413     115.572 107.436 115.123  1.00  0.54           C  
ATOM   3319  O   VAL A 413     115.513 107.489 113.895  1.00  0.54           O  
ATOM   3320  CB  VAL A 413     117.832 108.002 116.078  1.00  0.54           C  
ATOM   3321  CG1 VAL A 413     118.254 108.707 114.771  1.00  0.54           C  
ATOM   3322  CG2 VAL A 413     117.341 109.005 117.142  1.00  0.54           C  
ATOM   3323  N   HIS A 414     114.543 107.806 115.901  1.00  0.63           N  
ATOM   3324  CA  HIS A 414     113.275 108.255 115.386  1.00  0.63           C  
ATOM   3325  C   HIS A 414     112.893 109.463 116.190  1.00  0.63           C  
ATOM   3326  O   HIS A 414     113.275 109.582 117.352  1.00  0.63           O  
ATOM   3327  CB  HIS A 414     112.155 107.208 115.612  1.00  0.63           C  
ATOM   3328  CG  HIS A 414     112.466 105.873 115.025  1.00  0.63           C  
ATOM   3329  CD2 HIS A 414     113.211 104.846 115.519  1.00  0.63           C  
ATOM   3330  ND1 HIS A 414     111.993 105.565 113.770  1.00  0.63           N  
ATOM   3331  CE1 HIS A 414     112.467 104.363 113.513  1.00  0.63           C  
ATOM   3332  NE2 HIS A 414     113.207 103.882 114.538  1.00  0.63           N  
ATOM   3333  N   GLY A 415     112.110 110.368 115.591  1.00  0.76           N  
ATOM   3334  CA  GLY A 415     111.495 111.458 116.316  1.00  0.76           C  
ATOM   3335  C   GLY A 415     110.253 111.893 115.612  1.00  0.76           C  
ATOM   3336  O   GLY A 415     109.849 111.324 114.598  1.00  0.76           O  
ATOM   3337  N   VAL A 416     109.628 112.955 116.132  1.00  0.78           N  
ATOM   3338  CA  VAL A 416     108.459 113.583 115.556  1.00  0.78           C  
ATOM   3339  C   VAL A 416     108.766 115.060 115.479  1.00  0.78           C  
ATOM   3340  O   VAL A 416     109.724 115.540 116.083  1.00  0.78           O  
ATOM   3341  CB  VAL A 416     107.169 113.338 116.350  1.00  0.78           C  
ATOM   3342  CG1 VAL A 416     106.780 111.850 116.228  1.00  0.78           C  
ATOM   3343  CG2 VAL A 416     107.319 113.757 117.830  1.00  0.78           C  
ATOM   3344  N   TYR A 417     107.995 115.813 114.672  1.00  0.78           N  
ATOM   3345  CA  TYR A 417     108.158 117.250 114.540  1.00  0.78           C  
ATOM   3346  C   TYR A 417     107.675 117.992 115.775  1.00  0.78           C  
ATOM   3347  O   TYR A 417     106.716 117.587 116.428  1.00  0.78           O  
ATOM   3348  CB  TYR A 417     107.435 117.809 113.287  1.00  0.78           C  
ATOM   3349  CG  TYR A 417     108.076 117.240 112.060  1.00  0.78           C  
ATOM   3350  CD1 TYR A 417     107.615 116.051 111.474  1.00  0.78           C  
ATOM   3351  CD2 TYR A 417     109.207 117.870 111.524  1.00  0.78           C  
ATOM   3352  CE1 TYR A 417     108.305 115.485 110.394  1.00  0.78           C  
ATOM   3353  CE2 TYR A 417     109.900 117.303 110.448  1.00  0.78           C  
ATOM   3354  CZ  TYR A 417     109.461 116.096 109.904  1.00  0.78           C  
ATOM   3355  OH  TYR A 417     110.211 115.483 108.891  1.00  0.78           O  
ATOM   3356  N   TYR A 418     108.338 119.110 116.124  1.00  0.82           N  
ATOM   3357  CA  TYR A 418     107.898 119.997 117.181  1.00  0.82           C  
ATOM   3358  C   TYR A 418     106.679 120.815 116.761  1.00  0.82           C  
ATOM   3359  O   TYR A 418     106.634 121.389 115.676  1.00  0.82           O  
ATOM   3360  CB  TYR A 418     109.067 120.938 117.591  1.00  0.82           C  
ATOM   3361  CG  TYR A 418     108.734 121.866 118.735  1.00  0.82           C  
ATOM   3362  CD1 TYR A 418     108.347 121.376 119.990  1.00  0.82           C  
ATOM   3363  CD2 TYR A 418     108.867 123.252 118.567  1.00  0.82           C  
ATOM   3364  CE1 TYR A 418     108.091 122.260 121.049  1.00  0.82           C  
ATOM   3365  CE2 TYR A 418     108.624 124.136 119.628  1.00  0.82           C  
ATOM   3366  CZ  TYR A 418     108.240 123.635 120.875  1.00  0.82           C  
ATOM   3367  OH  TYR A 418     108.041 124.513 121.961  1.00  0.82           O  
ATOM   3368  N   ASP A 419     105.685 120.923 117.663  1.00  0.84           N  
ATOM   3369  CA  ASP A 419     104.552 121.795 117.506  1.00  0.84           C  
ATOM   3370  C   ASP A 419     104.695 122.900 118.570  1.00  0.84           C  
ATOM   3371  O   ASP A 419     104.579 122.608 119.759  1.00  0.84           O  
ATOM   3372  CB  ASP A 419     103.263 120.952 117.678  1.00  0.84           C  
ATOM   3373  CG  ASP A 419     102.003 121.734 117.358  1.00  0.84           C  
ATOM   3374  OD1 ASP A 419     102.106 122.955 117.065  1.00  0.84           O  
ATOM   3375  OD2 ASP A 419     100.913 121.106 117.428  1.00  0.84           O1-
ATOM   3376  N   PRO A 420     104.963 124.169 118.256  1.00  0.88           N  
ATOM   3377  CA  PRO A 420     105.074 125.239 119.238  1.00  0.88           C  
ATOM   3378  C   PRO A 420     103.722 125.668 119.798  1.00  0.88           C  
ATOM   3379  O   PRO A 420     103.719 126.523 120.677  1.00  0.88           O  
ATOM   3380  CB  PRO A 420     105.766 126.377 118.465  1.00  0.88           C  
ATOM   3381  CG  PRO A 420     105.283 126.162 117.031  1.00  0.88           C  
ATOM   3382  CD  PRO A 420     105.244 124.638 116.909  1.00  0.88           C  
ATOM   3383  N   SER A 421     102.562 125.127 119.330  1.00  0.78           N  
ATOM   3384  CA  SER A 421     101.264 125.427 119.947  1.00  0.78           C  
ATOM   3385  C   SER A 421     101.051 124.591 121.194  1.00  0.78           C  
ATOM   3386  O   SER A 421     100.131 124.827 121.977  1.00  0.78           O  
ATOM   3387  CB  SER A 421     100.019 125.288 119.004  1.00  0.78           C  
ATOM   3388  OG  SER A 421      99.535 123.956 118.789  1.00  0.78           O  
ATOM   3389  N   LYS A 422     101.932 123.598 121.409  1.00  0.84           N  
ATOM   3390  CA  LYS A 422     101.892 122.682 122.517  1.00  0.84           C  
ATOM   3391  C   LYS A 422     103.128 122.869 123.377  1.00  0.84           C  
ATOM   3392  O   LYS A 422     104.193 123.267 122.913  1.00  0.84           O  
ATOM   3393  CB  LYS A 422     101.835 121.221 121.997  1.00  0.84           C  
ATOM   3394  CG  LYS A 422     100.570 120.933 121.173  1.00  0.84           C  
ATOM   3395  CD  LYS A 422     100.584 119.547 120.505  1.00  0.84           C  
ATOM   3396  CE  LYS A 422      99.358 119.308 119.615  1.00  0.84           C  
ATOM   3397  NZ  LYS A 422      99.512 118.074 118.814  1.00  0.84           N1+
ATOM   3398  N   ASP A 423     103.020 122.584 124.688  1.00  0.85           N  
ATOM   3399  CA  ASP A 423     104.146 122.649 125.596  1.00  0.85           C  
ATOM   3400  C   ASP A 423     105.084 121.447 125.418  1.00  0.85           C  
ATOM   3401  O   ASP A 423     104.706 120.384 124.929  1.00  0.85           O  
ATOM   3402  CB  ASP A 423     103.687 122.721 127.082  1.00  0.85           C  
ATOM   3403  CG  ASP A 423     103.056 124.043 127.496  1.00  0.85           C  
ATOM   3404  OD1 ASP A 423     103.427 125.104 126.936  1.00  0.85           O  
ATOM   3405  OD2 ASP A 423     102.277 123.996 128.495  1.00  0.85           O1-
ATOM   3406  N   LEU A 424     106.361 121.601 125.822  1.00  0.88           N  
ATOM   3407  CA  LEU A 424     107.293 120.495 125.960  1.00  0.88           C  
ATOM   3408  C   LEU A 424     107.109 119.825 127.311  1.00  0.88           C  
ATOM   3409  O   LEU A 424     106.943 120.484 128.335  1.00  0.88           O  
ATOM   3410  CB  LEU A 424     108.762 120.973 125.930  1.00  0.88           C  
ATOM   3411  CG  LEU A 424     109.286 121.521 124.601  1.00  0.88           C  
ATOM   3412  CD1 LEU A 424     110.581 122.290 124.886  1.00  0.88           C  
ATOM   3413  CD2 LEU A 424     109.547 120.400 123.586  1.00  0.88           C  
ATOM   3414  N   ILE A 425     107.167 118.482 127.337  1.00  0.87           N  
ATOM   3415  CA  ILE A 425     107.116 117.702 128.557  1.00  0.87           C  
ATOM   3416  C   ILE A 425     108.320 116.778 128.547  1.00  0.87           C  
ATOM   3417  O   ILE A 425     108.608 116.123 127.552  1.00  0.87           O  
ATOM   3418  CB  ILE A 425     105.814 116.913 128.660  1.00  0.87           C  
ATOM   3419  CG1 ILE A 425     104.611 117.891 128.725  1.00  0.87           C  
ATOM   3420  CG2 ILE A 425     105.849 115.984 129.895  1.00  0.87           C  
ATOM   3421  CD1 ILE A 425     103.238 117.213 128.656  1.00  0.87           C  
ATOM   3422  N   ALA A 426     109.083 116.730 129.660  1.00  0.91           N  
ATOM   3423  CA  ALA A 426     110.270 115.902 129.755  1.00  0.91           C  
ATOM   3424  C   ALA A 426     110.200 114.961 130.939  1.00  0.91           C  
ATOM   3425  O   ALA A 426     109.657 115.284 131.985  1.00  0.91           O  
ATOM   3426  CB  ALA A 426     111.557 116.746 129.866  1.00  0.91           C  
ATOM   3427  N   GLU A 427     110.781 113.760 130.773  1.00  0.85           N  
ATOM   3428  CA  GLU A 427     110.886 112.748 131.801  1.00  0.85           C  
ATOM   3429  C   GLU A 427     112.339 112.398 132.012  1.00  0.85           C  
ATOM   3430  O   GLU A 427     113.152 112.381 131.090  1.00  0.85           O  
ATOM   3431  CB  GLU A 427     110.100 111.461 131.450  1.00  0.85           C  
ATOM   3432  CG  GLU A 427     108.574 111.680 131.553  1.00  0.85           C  
ATOM   3433  CD  GLU A 427     107.725 110.483 131.135  1.00  0.85           C  
ATOM   3434  OE1 GLU A 427     108.250 109.351 131.059  1.00  0.85           O  
ATOM   3435  OE2 GLU A 427     106.502 110.709 130.913  1.00  0.85           O1-
ATOM   3436  N   ILE A 428     112.696 112.122 133.281  1.00  0.86           N  
ATOM   3437  CA  ILE A 428     114.004 111.615 133.642  1.00  0.86           C  
ATOM   3438  C   ILE A 428     113.753 110.355 134.437  1.00  0.86           C  
ATOM   3439  O   ILE A 428     112.919 110.341 135.333  1.00  0.86           O  
ATOM   3440  CB  ILE A 428     114.847 112.580 134.477  1.00  0.86           C  
ATOM   3441  CG1 ILE A 428     114.840 114.004 133.872  1.00  0.86           C  
ATOM   3442  CG2 ILE A 428     116.285 112.012 134.574  1.00  0.86           C  
ATOM   3443  CD1 ILE A 428     115.573 115.038 134.734  1.00  0.86           C  
ATOM   3444  N   GLN A 429     114.457 109.254 134.118  1.00  0.83           N  
ATOM   3445  CA  GLN A 429     114.294 108.002 134.828  1.00  0.83           C  
ATOM   3446  C   GLN A 429     115.612 107.565 135.410  1.00  0.83           C  
ATOM   3447  O   GLN A 429     116.668 107.689 134.795  1.00  0.83           O  
ATOM   3448  CB  GLN A 429     113.725 106.865 133.943  1.00  0.83           C  
ATOM   3449  CG  GLN A 429     112.273 107.125 133.468  1.00  0.83           C  
ATOM   3450  CD  GLN A 429     111.293 107.241 134.639  1.00  0.83           C  
ATOM   3451  NE2 GLN A 429     110.280 108.121 134.507  1.00  0.83           N  
ATOM   3452  OE1 GLN A 429     111.410 106.549 135.665  1.00  0.83           O  
ATOM   3453  N   LYS A 430     115.560 107.028 136.642  1.00  0.80           N  
ATOM   3454  CA  LYS A 430     116.716 106.502 137.320  1.00  0.80           C  
ATOM   3455  C   LYS A 430     116.907 105.048 136.914  1.00  0.80           C  
ATOM   3456  O   LYS A 430     116.214 104.165 137.400  1.00  0.80           O  
ATOM   3457  CB  LYS A 430     116.498 106.571 138.857  1.00  0.80           C  
ATOM   3458  CG  LYS A 430     117.730 106.141 139.665  1.00  0.80           C  
ATOM   3459  CD  LYS A 430     117.448 105.967 141.165  1.00  0.80           C  
ATOM   3460  CE  LYS A 430     118.708 105.535 141.916  1.00  0.80           C  
ATOM   3461  NZ  LYS A 430     118.521 105.593 143.382  1.00  0.80           N1+
ATOM   3462  N   GLN A 431     117.862 104.742 136.009  1.00  0.77           N  
ATOM   3463  CA  GLN A 431     118.226 103.363 135.703  1.00  0.77           C  
ATOM   3464  C   GLN A 431     118.922 102.708 136.886  1.00  0.77           C  
ATOM   3465  O   GLN A 431     118.705 101.539 137.208  1.00  0.77           O  
ATOM   3466  CB  GLN A 431     119.169 103.288 134.474  1.00  0.77           C  
ATOM   3467  CG  GLN A 431     118.563 103.794 133.139  1.00  0.77           C  
ATOM   3468  CD  GLN A 431     119.598 103.813 132.010  1.00  0.77           C  
ATOM   3469  NE2 GLN A 431     120.276 102.670 131.802  1.00  0.77           N  
ATOM   3470  OE1 GLN A 431     119.861 104.799 131.311  1.00  0.77           O  
ATOM   3471  N   GLY A 432     119.778 103.481 137.577  1.00  0.74           N  
ATOM   3472  CA  GLY A 432     120.468 103.050 138.777  1.00  0.74           C  
ATOM   3473  C   GLY A 432     121.948 103.159 138.592  1.00  0.74           C  
ATOM   3474  O   GLY A 432     122.459 103.181 137.475  1.00  0.74           O  
ATOM   3475  N   GLN A 433     122.680 103.272 139.717  1.00  0.66           N  
ATOM   3476  CA  GLN A 433     124.129 103.409 139.762  1.00  0.66           C  
ATOM   3477  C   GLN A 433     124.691 104.604 138.987  1.00  0.66           C  
ATOM   3478  O   GLN A 433     125.755 104.548 138.374  1.00  0.66           O  
ATOM   3479  CB  GLN A 433     124.844 102.071 139.435  1.00  0.66           C  
ATOM   3480  CG  GLN A 433     124.475 100.939 140.427  1.00  0.66           C  
ATOM   3481  CD  GLN A 433     125.311  99.686 140.196  1.00  0.66           C  
ATOM   3482  NE2 GLN A 433     125.083  98.631 140.999  1.00  0.66           N  
ATOM   3483  OE1 GLN A 433     126.193  99.640 139.321  1.00  0.66           O  
ATOM   3484  N   GLY A 434     123.990 105.758 139.046  1.00  0.77           N  
ATOM   3485  CA  GLY A 434     124.388 106.964 138.334  1.00  0.77           C  
ATOM   3486  C   GLY A 434     124.074 106.993 136.862  1.00  0.77           C  
ATOM   3487  O   GLY A 434     124.565 107.863 136.144  1.00  0.77           O  
ATOM   3488  N   GLN A 435     123.281 106.030 136.362  1.00  0.72           N  
ATOM   3489  CA  GLN A 435     122.810 106.012 134.993  1.00  0.72           C  
ATOM   3490  C   GLN A 435     121.385 106.533 134.900  1.00  0.72           C  
ATOM   3491  O   GLN A 435     120.506 106.142 135.672  1.00  0.72           O  
ATOM   3492  CB  GLN A 435     122.828 104.578 134.422  1.00  0.72           C  
ATOM   3493  CG  GLN A 435     124.215 103.905 134.455  1.00  0.72           C  
ATOM   3494  CD  GLN A 435     124.111 102.501 133.876  1.00  0.72           C  
ATOM   3495  NE2 GLN A 435     123.503 101.574 134.642  1.00  0.72           N  
ATOM   3496  OE1 GLN A 435     124.538 102.230 132.745  1.00  0.72           O  
ATOM   3497  N   TRP A 436     121.131 107.426 133.923  1.00  0.79           N  
ATOM   3498  CA  TRP A 436     119.864 108.113 133.797  1.00  0.79           C  
ATOM   3499  C   TRP A 436     119.396 108.130 132.364  1.00  0.79           C  
ATOM   3500  O   TRP A 436     120.167 108.343 131.434  1.00  0.79           O  
ATOM   3501  CB  TRP A 436     119.957 109.596 134.239  1.00  0.79           C  
ATOM   3502  CG  TRP A 436     120.547 109.780 135.621  1.00  0.79           C  
ATOM   3503  CD1 TRP A 436     121.868 109.851 135.965  1.00  0.79           C  
ATOM   3504  CD2 TRP A 436     119.796 109.839 136.837  1.00  0.79           C  
ATOM   3505  CE2 TRP A 436     120.744 109.924 137.895  1.00  0.79           C  
ATOM   3506  CE3 TRP A 436     118.432 109.817 137.100  1.00  0.79           C  
ATOM   3507  NE1 TRP A 436     121.992 109.927 137.327  1.00  0.79           N  
ATOM   3508  CZ2 TRP A 436     120.321 109.987 139.208  1.00  0.79           C  
ATOM   3509  CZ3 TRP A 436     118.013 109.922 138.430  1.00  0.79           C  
ATOM   3510  CH2 TRP A 436     118.948 110.014 139.472  1.00  0.79           C  
ATOM   3511  N   THR A 437     118.076 107.953 132.185  1.00  0.82           N  
ATOM   3512  CA  THR A 437     117.417 108.026 130.887  1.00  0.82           C  
ATOM   3513  C   THR A 437     116.700 109.351 130.826  1.00  0.82           C  
ATOM   3514  O   THR A 437     116.047 109.752 131.781  1.00  0.82           O  
ATOM   3515  CB  THR A 437     116.368 106.942 130.632  1.00  0.82           C  
ATOM   3516  CG2 THR A 437     116.027 106.855 129.140  1.00  0.82           C  
ATOM   3517  OG1 THR A 437     116.850 105.655 130.969  1.00  0.82           O  
ATOM   3518  N   TYR A 438     116.810 110.066 129.692  1.00  0.82           N  
ATOM   3519  CA  TYR A 438     116.150 111.332 129.462  1.00  0.82           C  
ATOM   3520  C   TYR A 438     115.250 111.152 128.250  1.00  0.82           C  
ATOM   3521  O   TYR A 438     115.602 110.537 127.252  1.00  0.82           O  
ATOM   3522  CB  TYR A 438     117.213 112.469 129.308  1.00  0.82           C  
ATOM   3523  CG  TYR A 438     116.773 113.713 128.566  1.00  0.82           C  
ATOM   3524  CD1 TYR A 438     115.560 114.375 128.834  1.00  0.82           C  
ATOM   3525  CD2 TYR A 438     117.608 114.224 127.559  1.00  0.82           C  
ATOM   3526  CE1 TYR A 438     115.166 115.477 128.060  1.00  0.82           C  
ATOM   3527  CE2 TYR A 438     117.229 115.341 126.807  1.00  0.82           C  
ATOM   3528  CZ  TYR A 438     115.998 115.953 127.041  1.00  0.82           C  
ATOM   3529  OH  TYR A 438     115.646 117.078 126.273  1.00  0.82           O  
ATOM   3530  N   GLN A 439     114.022 111.683 128.354  1.00  0.82           N  
ATOM   3531  CA  GLN A 439     113.029 111.586 127.321  1.00  0.82           C  
ATOM   3532  C   GLN A 439     112.305 112.915 127.239  1.00  0.82           C  
ATOM   3533  O   GLN A 439     111.992 113.517 128.259  1.00  0.82           O  
ATOM   3534  CB  GLN A 439     112.053 110.467 127.741  1.00  0.82           C  
ATOM   3535  CG  GLN A 439     110.967 110.114 126.711  1.00  0.82           C  
ATOM   3536  CD  GLN A 439     110.065 109.016 127.269  1.00  0.82           C  
ATOM   3537  NE2 GLN A 439     108.733 109.211 127.234  1.00  0.82           N  
ATOM   3538  OE1 GLN A 439     110.564 107.977 127.724  1.00  0.82           O  
ATOM   3539  N   ILE A 440     112.026 113.426 126.021  1.00  0.86           N  
ATOM   3540  CA  ILE A 440     111.284 114.671 125.874  1.00  0.86           C  
ATOM   3541  C   ILE A 440     110.304 114.540 124.732  1.00  0.86           C  
ATOM   3542  O   ILE A 440     110.584 113.957 123.686  1.00  0.86           O  
ATOM   3543  CB  ILE A 440     112.176 115.907 125.729  1.00  0.86           C  
ATOM   3544  CG1 ILE A 440     111.388 117.236 125.862  1.00  0.86           C  
ATOM   3545  CG2 ILE A 440     113.026 115.828 124.443  1.00  0.86           C  
ATOM   3546  CD1 ILE A 440     112.289 118.447 126.137  1.00  0.86           C  
ATOM   3547  N   TYR A 441     109.079 115.044 124.947  1.00  0.85           N  
ATOM   3548  CA  TYR A 441     107.958 114.793 124.080  1.00  0.85           C  
ATOM   3549  C   TYR A 441     106.941 115.907 124.234  1.00  0.85           C  
ATOM   3550  O   TYR A 441     107.109 116.835 125.020  1.00  0.85           O  
ATOM   3551  CB  TYR A 441     107.314 113.391 124.342  1.00  0.85           C  
ATOM   3552  CG  TYR A 441     106.797 113.203 125.748  1.00  0.85           C  
ATOM   3553  CD1 TYR A 441     105.464 113.504 126.073  1.00  0.85           C  
ATOM   3554  CD2 TYR A 441     107.632 112.688 126.751  1.00  0.85           C  
ATOM   3555  CE1 TYR A 441     104.979 113.304 127.370  1.00  0.85           C  
ATOM   3556  CE2 TYR A 441     107.145 112.469 128.047  1.00  0.85           C  
ATOM   3557  CZ  TYR A 441     105.809 112.769 128.350  1.00  0.85           C  
ATOM   3558  OH  TYR A 441     105.244 112.486 129.608  1.00  0.85           O  
ATOM   3559  N   GLN A 442     105.859 115.837 123.439  1.00  0.85           N  
ATOM   3560  CA  GLN A 442     104.688 116.676 123.626  1.00  0.85           C  
ATOM   3561  C   GLN A 442     103.426 115.833 123.676  1.00  0.85           C  
ATOM   3562  O   GLN A 442     102.481 116.153 124.396  1.00  0.85           O  
ATOM   3563  CB  GLN A 442     104.557 117.674 122.459  1.00  0.85           C  
ATOM   3564  CG  GLN A 442     105.823 118.538 122.316  1.00  0.85           C  
ATOM   3565  CD  GLN A 442     105.622 119.631 121.288  1.00  0.85           C  
ATOM   3566  NE2 GLN A 442     105.281 120.839 121.754  1.00  0.85           N  
ATOM   3567  OE1 GLN A 442     105.777 119.412 120.073  1.00  0.85           O  
ATOM   3568  N   GLU A 443     103.405 114.689 122.963  1.00  0.80           N  
ATOM   3569  CA  GLU A 443     102.310 113.743 122.948  1.00  0.80           C  
ATOM   3570  C   GLU A 443     102.835 112.467 123.598  1.00  0.80           C  
ATOM   3571  O   GLU A 443     104.015 112.166 123.394  1.00  0.80           O  
ATOM   3572  CB  GLU A 443     101.858 113.414 121.497  1.00  0.80           C  
ATOM   3573  CG  GLU A 443     101.333 114.656 120.738  1.00  0.80           C  
ATOM   3574  CD  GLU A 443     100.755 114.431 119.339  1.00  0.80           C  
ATOM   3575  OE1 GLU A 443     100.815 113.314 118.747  1.00  0.80           O  
ATOM   3576  OE2 GLU A 443     100.208 115.454 118.834  1.00  0.80           O1-
ATOM   3577  N   PRO A 444     102.098 111.699 124.404  1.00  0.81           N  
ATOM   3578  CA  PRO A 444     102.615 110.505 125.066  1.00  0.81           C  
ATOM   3579  C   PRO A 444     103.138 109.447 124.116  1.00  0.81           C  
ATOM   3580  O   PRO A 444     102.503 109.183 123.096  1.00  0.81           O  
ATOM   3581  CB  PRO A 444     101.445 109.978 125.912  1.00  0.81           C  
ATOM   3582  CG  PRO A 444     100.545 111.203 126.089  1.00  0.81           C  
ATOM   3583  CD  PRO A 444     100.702 111.935 124.756  1.00  0.81           C  
ATOM   3584  N   PHE A 445     104.313 108.867 124.424  1.00  0.63           N  
ATOM   3585  CA  PHE A 445     104.955 107.797 123.668  1.00  0.63           C  
ATOM   3586  C   PHE A 445     105.478 108.223 122.290  1.00  0.63           C  
ATOM   3587  O   PHE A 445     105.976 107.405 121.516  1.00  0.63           O  
ATOM   3588  CB  PHE A 445     104.092 106.505 123.573  1.00  0.63           C  
ATOM   3589  CG  PHE A 445     103.570 106.084 124.923  1.00  0.63           C  
ATOM   3590  CD1 PHE A 445     102.232 106.332 125.277  1.00  0.63           C  
ATOM   3591  CD2 PHE A 445     104.402 105.431 125.846  1.00  0.63           C  
ATOM   3592  CE1 PHE A 445     101.735 105.938 126.525  1.00  0.63           C  
ATOM   3593  CE2 PHE A 445     103.906 105.024 127.092  1.00  0.63           C  
ATOM   3594  CZ  PHE A 445     102.572 105.279 127.432  1.00  0.63           C  
ATOM   3595  N   LYS A 446     105.439 109.531 121.965  1.00  0.75           N  
ATOM   3596  CA  LYS A 446     105.998 110.090 120.753  1.00  0.75           C  
ATOM   3597  C   LYS A 446     107.125 111.012 121.117  1.00  0.75           C  
ATOM   3598  O   LYS A 446     106.972 112.227 121.229  1.00  0.75           O  
ATOM   3599  CB  LYS A 446     104.978 110.898 119.936  1.00  0.75           C  
ATOM   3600  CG  LYS A 446     103.865 110.030 119.350  1.00  0.75           C  
ATOM   3601  CD  LYS A 446     102.996 110.879 118.424  1.00  0.75           C  
ATOM   3602  CE  LYS A 446     101.788 110.153 117.849  1.00  0.75           C  
ATOM   3603  NZ  LYS A 446     100.995 111.139 117.093  1.00  0.75           N1+
ATOM   3604  N   ASN A 447     108.304 110.427 121.351  1.00  0.76           N  
ATOM   3605  CA  ASN A 447     109.481 111.180 121.722  1.00  0.76           C  
ATOM   3606  C   ASN A 447     109.967 112.108 120.611  1.00  0.76           C  
ATOM   3607  O   ASN A 447     110.084 111.723 119.452  1.00  0.76           O  
ATOM   3608  CB  ASN A 447     110.625 110.250 122.182  1.00  0.76           C  
ATOM   3609  CG  ASN A 447     110.134 109.327 123.282  1.00  0.76           C  
ATOM   3610  ND2 ASN A 447     110.806 108.175 123.440  1.00  0.76           N  
ATOM   3611  OD1 ASN A 447     109.187 109.623 124.030  1.00  0.76           O  
ATOM   3612  N   LEU A 448     110.284 113.372 120.957  1.00  0.80           N  
ATOM   3613  CA  LEU A 448     111.028 114.268 120.089  1.00  0.80           C  
ATOM   3614  C   LEU A 448     112.478 113.852 120.082  1.00  0.80           C  
ATOM   3615  O   LEU A 448     113.164 113.863 119.060  1.00  0.80           O  
ATOM   3616  CB  LEU A 448     110.999 115.718 120.623  1.00  0.80           C  
ATOM   3617  CG  LEU A 448     109.630 116.413 120.592  1.00  0.80           C  
ATOM   3618  CD1 LEU A 448     109.664 117.624 121.532  1.00  0.80           C  
ATOM   3619  CD2 LEU A 448     109.256 116.856 119.172  1.00  0.80           C  
ATOM   3620  N   LYS A 449     112.968 113.483 121.275  1.00  0.70           N  
ATOM   3621  CA  LYS A 449     114.315 113.038 121.483  1.00  0.70           C  
ATOM   3622  C   LYS A 449     114.304 112.094 122.661  1.00  0.70           C  
ATOM   3623  O   LYS A 449     113.542 112.266 123.613  1.00  0.70           O  
ATOM   3624  CB  LYS A 449     115.249 114.239 121.790  1.00  0.70           C  
ATOM   3625  CG  LYS A 449     116.745 113.903 121.932  1.00  0.70           C  
ATOM   3626  CD  LYS A 449     117.592 115.146 122.276  1.00  0.70           C  
ATOM   3627  CE  LYS A 449     119.106 114.878 122.287  1.00  0.70           C  
ATOM   3628  NZ  LYS A 449     119.881 116.080 122.652  1.00  0.70           N1+
ATOM   3629  N   THR A 450     115.173 111.075 122.611  1.00  0.69           N  
ATOM   3630  CA  THR A 450     115.399 110.128 123.687  1.00  0.69           C  
ATOM   3631  C   THR A 450     116.898 110.174 123.884  1.00  0.69           C  
ATOM   3632  O   THR A 450     117.642 110.309 122.915  1.00  0.69           O  
ATOM   3633  CB  THR A 450     114.986 108.689 123.357  1.00  0.69           C  
ATOM   3634  CG2 THR A 450     114.914 107.832 124.623  1.00  0.69           C  
ATOM   3635  OG1 THR A 450     113.687 108.594 122.791  1.00  0.69           O  
ATOM   3636  N   GLY A 451     117.404 110.137 125.127  1.00  0.71           N  
ATOM   3637  CA  GLY A 451     118.832 110.260 125.374  1.00  0.71           C  
ATOM   3638  C   GLY A 451     119.164 109.799 126.760  1.00  0.71           C  
ATOM   3639  O   GLY A 451     118.324 109.236 127.457  1.00  0.71           O  
ATOM   3640  N   LYS A 452     120.413 110.011 127.210  1.00  0.73           N  
ATOM   3641  CA  LYS A 452     120.859 109.517 128.498  1.00  0.73           C  
ATOM   3642  C   LYS A 452     121.844 110.478 129.116  1.00  0.73           C  
ATOM   3643  O   LYS A 452     122.478 111.269 128.422  1.00  0.73           O  
ATOM   3644  CB  LYS A 452     121.555 108.135 128.388  1.00  0.73           C  
ATOM   3645  CG  LYS A 452     120.579 107.017 128.004  1.00  0.73           C  
ATOM   3646  CD  LYS A 452     121.226 105.631 127.946  1.00  0.73           C  
ATOM   3647  CE  LYS A 452     120.196 104.560 127.583  1.00  0.73           C  
ATOM   3648  NZ  LYS A 452     120.832 103.228 127.562  1.00  0.73           N1+
ATOM   3649  N   TYR A 453     121.999 110.397 130.451  1.00  0.71           N  
ATOM   3650  CA  TYR A 453     122.961 111.184 131.194  1.00  0.71           C  
ATOM   3651  C   TYR A 453     123.708 110.270 132.143  1.00  0.71           C  
ATOM   3652  O   TYR A 453     123.269 109.166 132.460  1.00  0.71           O  
ATOM   3653  CB  TYR A 453     122.317 112.337 132.015  1.00  0.71           C  
ATOM   3654  CG  TYR A 453     121.695 113.367 131.117  1.00  0.71           C  
ATOM   3655  CD1 TYR A 453     120.328 113.654 131.228  1.00  0.71           C  
ATOM   3656  CD2 TYR A 453     122.464 114.079 130.179  1.00  0.71           C  
ATOM   3657  CE1 TYR A 453     119.748 114.648 130.436  1.00  0.71           C  
ATOM   3658  CE2 TYR A 453     121.876 115.069 129.375  1.00  0.71           C  
ATOM   3659  CZ  TYR A 453     120.517 115.360 129.518  1.00  0.71           C  
ATOM   3660  OH  TYR A 453     119.889 116.367 128.768  1.00  0.71           O  
ATOM   3661  N   ALA A 454     124.888 110.728 132.599  1.00  0.71           N  
ATOM   3662  CA  ALA A 454     125.792 109.942 133.395  1.00  0.71           C  
ATOM   3663  C   ALA A 454     126.506 110.855 134.378  1.00  0.71           C  
ATOM   3664  O   ALA A 454     126.466 112.079 134.256  1.00  0.71           O  
ATOM   3665  CB  ALA A 454     126.832 109.250 132.482  1.00  0.71           C  
ATOM   3666  N   ARG A 455     127.174 110.252 135.383  1.00  0.49           N  
ATOM   3667  CA  ARG A 455     128.023 110.909 136.369  1.00  0.49           C  
ATOM   3668  C   ARG A 455     129.206 111.667 135.754  1.00  0.49           C  
ATOM   3669  O   ARG A 455     129.793 111.209 134.779  1.00  0.49           O  
ATOM   3670  CB  ARG A 455     128.635 109.860 137.342  1.00  0.49           C  
ATOM   3671  CG  ARG A 455     127.614 108.958 138.069  1.00  0.49           C  
ATOM   3672  CD  ARG A 455     128.246 107.779 138.826  1.00  0.49           C  
ATOM   3673  NE  ARG A 455     128.828 106.888 137.767  1.00  0.49           N  
ATOM   3674  CZ  ARG A 455     129.719 105.909 137.976  1.00  0.49           C  
ATOM   3675  NH1 ARG A 455     130.118 105.601 139.203  1.00  0.49           N1+
ATOM   3676  NH2 ARG A 455     130.220 105.242 136.937  1.00  0.49           N  
ATOM   3677  N   MET A 456     129.603 112.833 136.324  1.00  0.39           N  
ATOM   3678  CA  MET A 456     130.682 113.631 135.742  1.00  0.39           C  
ATOM   3679  C   MET A 456     131.809 114.003 136.694  1.00  0.39           C  
ATOM   3680  O   MET A 456     132.979 114.012 136.311  1.00  0.39           O  
ATOM   3681  CB  MET A 456     130.115 114.965 135.217  1.00  0.39           C  
ATOM   3682  CG  MET A 456     129.063 114.793 134.111  1.00  0.39           C  
ATOM   3683  SD  MET A 456     128.385 116.384 133.572  1.00  0.39           S  
ATOM   3684  CE  MET A 456     129.772 116.950 132.547  1.00  0.39           C  
ATOM   3685  N   LYS A 457     131.521 114.326 137.974  1.00  0.44           N  
ATOM   3686  CA  LYS A 457     132.564 114.659 138.939  1.00  0.44           C  
ATOM   3687  C   LYS A 457     133.436 113.478 139.327  1.00  0.44           C  
ATOM   3688  O   LYS A 457     134.624 113.636 139.617  1.00  0.44           O  
ATOM   3689  CB  LYS A 457     131.980 115.325 140.206  1.00  0.44           C  
ATOM   3690  CG  LYS A 457     131.477 116.747 139.920  1.00  0.44           C  
ATOM   3691  CD  LYS A 457     131.032 117.477 141.197  1.00  0.44           C  
ATOM   3692  CE  LYS A 457     130.520 118.906 140.953  1.00  0.44           C  
ATOM   3693  NZ  LYS A 457     129.347 118.923 140.038  1.00  0.44           N1+
ATOM   3694  N   GLY A 458     132.840 112.273 139.334  1.00  0.41           N  
ATOM   3695  CA  GLY A 458     133.522 110.999 139.507  1.00  0.41           C  
ATOM   3696  C   GLY A 458     133.574 110.549 140.935  1.00  0.41           C  
ATOM   3697  O   GLY A 458     132.956 109.549 141.296  1.00  0.41           O  
ATOM   3698  N   ALA A 459     134.298 111.317 141.771  1.00  0.59           N  
ATOM   3699  CA  ALA A 459     134.753 110.925 143.092  1.00  0.59           C  
ATOM   3700  C   ALA A 459     133.663 110.572 144.102  1.00  0.59           C  
ATOM   3701  O   ALA A 459     133.732 109.552 144.796  1.00  0.59           O  
ATOM   3702  CB  ALA A 459     135.662 112.034 143.667  1.00  0.59           C  
ATOM   3703  N   HIS A 460     132.606 111.399 144.191  1.00  0.65           N  
ATOM   3704  CA  HIS A 460     131.532 111.237 145.148  1.00  0.65           C  
ATOM   3705  C   HIS A 460     130.255 111.730 144.515  1.00  0.65           C  
ATOM   3706  O   HIS A 460     130.253 112.746 143.818  1.00  0.65           O  
ATOM   3707  CB  HIS A 460     131.751 112.067 146.442  1.00  0.65           C  
ATOM   3708  CG  HIS A 460     133.089 111.876 147.080  1.00  0.65           C  
ATOM   3709  CD2 HIS A 460     133.533 110.926 147.944  1.00  0.65           C  
ATOM   3710  ND1 HIS A 460     134.079 112.804 146.840  1.00  0.65           N  
ATOM   3711  CE1 HIS A 460     135.108 112.406 147.557  1.00  0.65           C  
ATOM   3712  NE2 HIS A 460     134.831 111.273 148.245  1.00  0.65           N  
ATOM   3713  N   THR A 461     129.118 111.039 144.733  1.00  0.72           N  
ATOM   3714  CA  THR A 461     127.875 111.484 144.119  1.00  0.72           C  
ATOM   3715  C   THR A 461     126.635 111.076 144.899  1.00  0.72           C  
ATOM   3716  O   THR A 461     126.637 110.142 145.694  1.00  0.72           O  
ATOM   3717  CB  THR A 461     127.749 111.076 142.656  1.00  0.72           C  
ATOM   3718  CG2 THR A 461     127.445 109.577 142.488  1.00  0.72           C  
ATOM   3719  OG1 THR A 461     126.731 111.834 142.025  1.00  0.72           O  
ATOM   3720  N   ASN A 462     125.531 111.815 144.676  1.00  0.78           N  
ATOM   3721  CA  ASN A 462     124.263 111.722 145.366  1.00  0.78           C  
ATOM   3722  C   ASN A 462     123.208 111.834 144.260  1.00  0.78           C  
ATOM   3723  O   ASN A 462     123.320 112.694 143.393  1.00  0.78           O  
ATOM   3724  CB  ASN A 462     124.164 112.882 146.418  1.00  0.78           C  
ATOM   3725  CG  ASN A 462     122.760 113.111 146.970  1.00  0.78           C  
ATOM   3726  ND2 ASN A 462     122.438 112.610 148.173  1.00  0.78           N  
ATOM   3727  OD1 ASN A 462     121.950 113.753 146.293  1.00  0.78           O  
ATOM   3728  N   ASP A 463     122.173 110.962 144.239  1.00  0.82           N  
ATOM   3729  CA  ASP A 463     121.179 110.936 143.175  1.00  0.82           C  
ATOM   3730  C   ASP A 463     120.259 112.154 143.092  1.00  0.82           C  
ATOM   3731  O   ASP A 463     119.812 112.515 142.006  1.00  0.82           O  
ATOM   3732  CB  ASP A 463     120.281 109.681 143.255  1.00  0.82           C  
ATOM   3733  CG  ASP A 463     121.006 108.404 142.883  1.00  0.82           C  
ATOM   3734  OD1 ASP A 463     121.932 108.425 142.037  1.00  0.82           O  
ATOM   3735  OD2 ASP A 463     120.539 107.356 143.398  1.00  0.82           O1-
ATOM   3736  N   VAL A 464     119.934 112.826 144.223  1.00  0.85           N  
ATOM   3737  CA  VAL A 464     119.142 114.058 144.214  1.00  0.85           C  
ATOM   3738  C   VAL A 464     119.901 115.143 143.486  1.00  0.85           C  
ATOM   3739  O   VAL A 464     119.372 115.831 142.609  1.00  0.85           O  
ATOM   3740  CB  VAL A 464     118.791 114.552 145.621  1.00  0.85           C  
ATOM   3741  CG1 VAL A 464     117.966 115.857 145.547  1.00  0.85           C  
ATOM   3742  CG2 VAL A 464     118.003 113.463 146.378  1.00  0.85           C  
ATOM   3743  N   LYS A 465     121.202 115.258 143.785  1.00  0.79           N  
ATOM   3744  CA  LYS A 465     122.116 116.138 143.100  1.00  0.79           C  
ATOM   3745  C   LYS A 465     122.282 115.832 141.608  1.00  0.79           C  
ATOM   3746  O   LYS A 465     122.191 116.744 140.787  1.00  0.79           O  
ATOM   3747  CB  LYS A 465     123.472 116.094 143.829  1.00  0.79           C  
ATOM   3748  CG  LYS A 465     124.419 117.232 143.439  1.00  0.79           C  
ATOM   3749  CD  LYS A 465     125.739 117.137 144.211  1.00  0.79           C  
ATOM   3750  CE  LYS A 465     126.696 118.283 143.898  1.00  0.79           C  
ATOM   3751  NZ  LYS A 465     127.961 118.069 144.629  1.00  0.79           N1+
ATOM   3752  N   GLN A 466     122.450 114.542 141.223  1.00  0.82           N  
ATOM   3753  CA  GLN A 466     122.521 114.086 139.833  1.00  0.82           C  
ATOM   3754  C   GLN A 466     121.267 114.385 139.034  1.00  0.82           C  
ATOM   3755  O   GLN A 466     121.322 114.815 137.882  1.00  0.82           O  
ATOM   3756  CB  GLN A 466     122.754 112.559 139.726  1.00  0.82           C  
ATOM   3757  CG  GLN A 466     124.165 112.126 140.165  1.00  0.82           C  
ATOM   3758  CD  GLN A 466     124.410 110.650 139.875  1.00  0.82           C  
ATOM   3759  NE2 GLN A 466     124.503 109.814 140.926  1.00  0.82           N  
ATOM   3760  OE1 GLN A 466     124.527 110.224 138.719  1.00  0.82           O  
ATOM   3761  N   LEU A 467     120.081 114.185 139.636  1.00  0.87           N  
ATOM   3762  CA  LEU A 467     118.813 114.524 139.027  1.00  0.87           C  
ATOM   3763  C   LEU A 467     118.695 116.019 138.732  1.00  0.87           C  
ATOM   3764  O   LEU A 467     118.288 116.423 137.645  1.00  0.87           O  
ATOM   3765  CB  LEU A 467     117.661 114.057 139.945  1.00  0.87           C  
ATOM   3766  CG  LEU A 467     116.251 114.160 139.332  1.00  0.87           C  
ATOM   3767  CD1 LEU A 467     116.081 113.234 138.116  1.00  0.87           C  
ATOM   3768  CD2 LEU A 467     115.200 113.842 140.404  1.00  0.87           C  
ATOM   3769  N   THR A 468     119.128 116.876 139.681  1.00  0.84           N  
ATOM   3770  CA  THR A 468     119.248 118.329 139.516  1.00  0.84           C  
ATOM   3771  C   THR A 468     120.227 118.730 138.410  1.00  0.84           C  
ATOM   3772  O   THR A 468     119.940 119.623 137.610  1.00  0.84           O  
ATOM   3773  CB  THR A 468     119.661 119.039 140.801  1.00  0.84           C  
ATOM   3774  CG2 THR A 468     119.463 120.555 140.707  1.00  0.84           C  
ATOM   3775  OG1 THR A 468     118.823 118.648 141.871  1.00  0.84           O  
ATOM   3776  N   GLU A 469     121.399 118.051 138.305  1.00  0.79           N  
ATOM   3777  CA  GLU A 469     122.373 118.175 137.216  1.00  0.79           C  
ATOM   3778  C   GLU A 469     121.771 117.782 135.855  1.00  0.79           C  
ATOM   3779  O   GLU A 469     121.967 118.464 134.847  1.00  0.79           O  
ATOM   3780  CB  GLU A 469     123.691 117.359 137.503  1.00  0.79           C  
ATOM   3781  CG  GLU A 469     124.581 117.942 138.663  1.00  0.79           C  
ATOM   3782  CD  GLU A 469     125.825 117.157 139.147  1.00  0.79           C  
ATOM   3783  OE1 GLU A 469     125.723 115.922 139.340  1.00  0.79           O  
ATOM   3784  OE2 GLU A 469     126.890 117.800 139.436  1.00  0.79           O1-
ATOM   3785  N   ALA A 470     120.972 116.693 135.782  1.00  0.89           N  
ATOM   3786  CA  ALA A 470     120.230 116.306 134.591  1.00  0.89           C  
ATOM   3787  C   ALA A 470     119.185 117.336 134.155  1.00  0.89           C  
ATOM   3788  O   ALA A 470     119.112 117.689 132.982  1.00  0.89           O  
ATOM   3789  CB  ALA A 470     119.569 114.925 134.789  1.00  0.89           C  
ATOM   3790  N   VAL A 471     118.399 117.907 135.098  1.00  0.86           N  
ATOM   3791  CA  VAL A 471     117.455 119.000 134.844  1.00  0.86           C  
ATOM   3792  C   VAL A 471     118.145 120.229 134.273  1.00  0.86           C  
ATOM   3793  O   VAL A 471     117.647 120.859 133.335  1.00  0.86           O  
ATOM   3794  CB  VAL A 471     116.697 119.408 136.111  1.00  0.86           C  
ATOM   3795  CG1 VAL A 471     115.855 120.688 135.902  1.00  0.86           C  
ATOM   3796  CG2 VAL A 471     115.759 118.261 136.530  1.00  0.86           C  
ATOM   3797  N   GLN A 472     119.336 120.570 134.810  1.00  0.78           N  
ATOM   3798  CA  GLN A 472     120.178 121.652 134.330  1.00  0.78           C  
ATOM   3799  C   GLN A 472     120.600 121.472 132.876  1.00  0.78           C  
ATOM   3800  O   GLN A 472     120.462 122.384 132.057  1.00  0.78           O  
ATOM   3801  CB  GLN A 472     121.444 121.771 135.228  1.00  0.78           C  
ATOM   3802  CG  GLN A 472     122.192 123.122 135.114  1.00  0.78           C  
ATOM   3803  CD  GLN A 472     121.330 124.276 135.612  1.00  0.78           C  
ATOM   3804  NE2 GLN A 472     120.855 124.177 136.869  1.00  0.78           N  
ATOM   3805  OE1 GLN A 472     121.054 125.258 134.915  1.00  0.78           O  
ATOM   3806  N   LYS A 473     121.054 120.264 132.486  1.00  0.83           N  
ATOM   3807  CA  LYS A 473     121.368 119.930 131.106  1.00  0.83           C  
ATOM   3808  C   LYS A 473     120.182 119.992 130.166  1.00  0.83           C  
ATOM   3809  O   LYS A 473     120.269 120.583 129.091  1.00  0.83           O  
ATOM   3810  CB  LYS A 473     121.973 118.517 131.011  1.00  0.83           C  
ATOM   3811  CG  LYS A 473     123.371 118.449 131.628  1.00  0.83           C  
ATOM   3812  CD  LYS A 473     123.934 117.026 131.563  1.00  0.83           C  
ATOM   3813  CE  LYS A 473     125.305 116.880 132.212  1.00  0.83           C  
ATOM   3814  NZ  LYS A 473     126.293 117.679 131.457  1.00  0.83           N1+
ATOM   3815  N   ILE A 474     119.030 119.423 130.573  1.00  0.86           N  
ATOM   3816  CA  ILE A 474     117.813 119.407 129.771  1.00  0.86           C  
ATOM   3817  C   ILE A 474     117.300 120.797 129.485  1.00  0.86           C  
ATOM   3818  O   ILE A 474     116.932 121.099 128.351  1.00  0.86           O  
ATOM   3819  CB  ILE A 474     116.704 118.606 130.437  1.00  0.86           C  
ATOM   3820  CG1 ILE A 474     117.141 117.136 130.532  1.00  0.86           C  
ATOM   3821  CG2 ILE A 474     115.374 118.716 129.645  1.00  0.86           C  
ATOM   3822  CD1 ILE A 474     116.307 116.321 131.518  1.00  0.86           C  
ATOM   3823  N   ALA A 475     117.294 121.691 130.497  1.00  0.87           N  
ATOM   3824  CA  ALA A 475     116.910 123.080 130.355  1.00  0.87           C  
ATOM   3825  C   ALA A 475     117.796 123.826 129.362  1.00  0.87           C  
ATOM   3826  O   ALA A 475     117.317 124.574 128.518  1.00  0.87           O  
ATOM   3827  CB  ALA A 475     116.946 123.783 131.731  1.00  0.87           C  
ATOM   3828  N   THR A 476     119.123 123.593 129.405  1.00  0.75           N  
ATOM   3829  CA  THR A 476     120.054 124.124 128.412  1.00  0.75           C  
ATOM   3830  C   THR A 476     119.821 123.590 127.003  1.00  0.75           C  
ATOM   3831  O   THR A 476     119.727 124.361 126.048  1.00  0.75           O  
ATOM   3832  CB  THR A 476     121.503 123.844 128.773  1.00  0.75           C  
ATOM   3833  CG2 THR A 476     122.461 124.668 127.908  1.00  0.75           C  
ATOM   3834  OG1 THR A 476     121.760 124.271 130.098  1.00  0.75           O  
ATOM   3835  N   GLU A 477     119.672 122.254 126.827  1.00  0.75           N  
ATOM   3836  CA  GLU A 477     119.403 121.608 125.545  1.00  0.75           C  
ATOM   3837  C   GLU A 477     118.074 122.013 124.930  1.00  0.75           C  
ATOM   3838  O   GLU A 477     117.960 122.246 123.731  1.00  0.75           O  
ATOM   3839  CB  GLU A 477     119.396 120.057 125.644  1.00  0.75           C  
ATOM   3840  CG  GLU A 477     120.787 119.416 125.849  1.00  0.75           C  
ATOM   3841  CD  GLU A 477     120.728 117.895 125.828  1.00  0.75           C  
ATOM   3842  OE1 GLU A 477     120.187 117.319 124.846  1.00  0.75           O  
ATOM   3843  OE2 GLU A 477     121.239 117.256 126.780  1.00  0.75           O1-
ATOM   3844  N   SER A 478     117.008 122.105 125.738  1.00  0.83           N  
ATOM   3845  CA  SER A 478     115.691 122.495 125.275  1.00  0.83           C  
ATOM   3846  C   SER A 478     115.603 123.932 124.798  1.00  0.83           C  
ATOM   3847  O   SER A 478     114.958 124.222 123.790  1.00  0.83           O  
ATOM   3848  CB  SER A 478     114.603 122.195 126.322  1.00  0.83           C  
ATOM   3849  OG  SER A 478     114.827 122.946 127.511  1.00  0.83           O  
ATOM   3850  N   ILE A 479     116.301 124.869 125.471  1.00  0.68           N  
ATOM   3851  CA  ILE A 479     116.495 126.231 124.994  1.00  0.68           C  
ATOM   3852  C   ILE A 479     117.285 126.275 123.687  1.00  0.68           C  
ATOM   3853  O   ILE A 479     116.926 127.010 122.767  1.00  0.68           O  
ATOM   3854  CB  ILE A 479     117.077 127.140 126.073  1.00  0.68           C  
ATOM   3855  CG1 ILE A 479     116.067 127.240 127.243  1.00  0.68           C  
ATOM   3856  CG2 ILE A 479     117.378 128.547 125.502  1.00  0.68           C  
ATOM   3857  CD1 ILE A 479     116.659 127.868 128.510  1.00  0.68           C  
ATOM   3858  N   VAL A 480     118.339 125.446 123.529  1.00  0.70           N  
ATOM   3859  CA  VAL A 480     119.063 125.294 122.265  1.00  0.70           C  
ATOM   3860  C   VAL A 480     118.184 124.814 121.108  1.00  0.70           C  
ATOM   3861  O   VAL A 480     118.195 125.406 120.026  1.00  0.70           O  
ATOM   3862  CB  VAL A 480     120.254 124.339 122.441  1.00  0.70           C  
ATOM   3863  CG1 VAL A 480     120.884 123.883 121.104  1.00  0.70           C  
ATOM   3864  CG2 VAL A 480     121.328 125.029 123.304  1.00  0.70           C  
ATOM   3865  N   ILE A 481     117.385 123.744 121.296  1.00  0.77           N  
ATOM   3866  CA  ILE A 481     116.607 123.132 120.223  1.00  0.77           C  
ATOM   3867  C   ILE A 481     115.271 123.830 119.960  1.00  0.77           C  
ATOM   3868  O   ILE A 481     114.904 124.091 118.813  1.00  0.77           O  
ATOM   3869  CB  ILE A 481     116.395 121.637 120.467  1.00  0.77           C  
ATOM   3870  CG1 ILE A 481     117.752 120.920 120.680  1.00  0.77           C  
ATOM   3871  CG2 ILE A 481     115.649 121.015 119.263  1.00  0.77           C  
ATOM   3872  CD1 ILE A 481     117.605 119.479 121.186  1.00  0.77           C  
ATOM   3873  N   TRP A 482     114.492 124.158 121.012  1.00  0.76           N  
ATOM   3874  CA  TRP A 482     113.131 124.646 120.860  1.00  0.76           C  
ATOM   3875  C   TRP A 482     112.921 126.051 121.405  1.00  0.76           C  
ATOM   3876  O   TRP A 482     111.890 126.663 121.135  1.00  0.76           O  
ATOM   3877  CB  TRP A 482     112.149 123.690 121.583  1.00  0.76           C  
ATOM   3878  CG  TRP A 482     112.194 122.267 121.042  1.00  0.76           C  
ATOM   3879  CD1 TRP A 482     111.788 121.823 119.819  1.00  0.76           C  
ATOM   3880  CD2 TRP A 482     112.813 121.153 121.691  1.00  0.76           C  
ATOM   3881  CE2 TRP A 482     112.710 120.048 120.805  1.00  0.76           C  
ATOM   3882  CE3 TRP A 482     113.458 121.023 122.905  1.00  0.76           C  
ATOM   3883  NE1 TRP A 482     112.056 120.483 119.690  1.00  0.76           N  
ATOM   3884  CZ2 TRP A 482     113.261 118.826 121.135  1.00  0.76           C  
ATOM   3885  CZ3 TRP A 482     114.065 119.800 123.213  1.00  0.76           C  
ATOM   3886  CH2 TRP A 482     113.967 118.709 122.336  1.00  0.76           C  
ATOM   3887  N   GLY A 483     113.898 126.624 122.147  1.00  0.76           N  
ATOM   3888  CA  GLY A 483     113.804 127.969 122.721  1.00  0.76           C  
ATOM   3889  C   GLY A 483     113.036 128.053 124.013  1.00  0.76           C  
ATOM   3890  O   GLY A 483     112.779 129.145 124.526  1.00  0.76           O  
ATOM   3891  N   LYS A 484     112.652 126.893 124.576  1.00  0.78           N  
ATOM   3892  CA  LYS A 484     111.723 126.811 125.680  1.00  0.78           C  
ATOM   3893  C   LYS A 484     112.068 125.637 126.577  1.00  0.78           C  
ATOM   3894  O   LYS A 484     112.432 124.568 126.107  1.00  0.78           O  
ATOM   3895  CB  LYS A 484     110.284 126.621 125.129  1.00  0.78           C  
ATOM   3896  CG  LYS A 484     109.151 126.774 126.162  1.00  0.78           C  
ATOM   3897  CD  LYS A 484     107.773 126.514 125.519  1.00  0.78           C  
ATOM   3898  CE  LYS A 484     106.557 126.638 126.449  1.00  0.78           C  
ATOM   3899  NZ  LYS A 484     106.347 128.056 126.803  1.00  0.78           N1+
ATOM   3900  N   THR A 485     111.943 125.818 127.907  1.00  0.85           N  
ATOM   3901  CA  THR A 485     112.223 124.803 128.919  1.00  0.85           C  
ATOM   3902  C   THR A 485     111.006 123.894 129.084  1.00  0.85           C  
ATOM   3903  O   THR A 485     109.896 124.425 129.037  1.00  0.85           O  
ATOM   3904  CB  THR A 485     112.569 125.451 130.255  1.00  0.85           C  
ATOM   3905  CG2 THR A 485     113.000 124.442 131.324  1.00  0.85           C  
ATOM   3906  OG1 THR A 485     113.672 126.325 130.073  1.00  0.85           O  
ATOM   3907  N   PRO A 486     111.078 122.563 129.233  1.00  0.92           N  
ATOM   3908  CA  PRO A 486     109.899 121.726 129.387  1.00  0.92           C  
ATOM   3909  C   PRO A 486     109.317 121.781 130.773  1.00  0.92           C  
ATOM   3910  O   PRO A 486     109.989 122.172 131.722  1.00  0.92           O  
ATOM   3911  CB  PRO A 486     110.428 120.298 129.145  1.00  0.92           C  
ATOM   3912  CG  PRO A 486     111.871 120.368 129.634  1.00  0.92           C  
ATOM   3913  CD  PRO A 486     112.289 121.754 129.153  1.00  0.92           C  
ATOM   3914  N   LYS A 487     108.064 121.312 130.891  1.00  0.86           N  
ATOM   3915  CA  LYS A 487     107.494 120.887 132.147  1.00  0.86           C  
ATOM   3916  C   LYS A 487     108.059 119.520 132.492  1.00  0.86           C  
ATOM   3917  O   LYS A 487     107.938 118.563 131.728  1.00  0.86           O  
ATOM   3918  CB  LYS A 487     105.953 120.812 132.041  1.00  0.86           C  
ATOM   3919  CG  LYS A 487     105.343 122.180 131.712  1.00  0.86           C  
ATOM   3920  CD  LYS A 487     103.812 122.169 131.638  1.00  0.86           C  
ATOM   3921  CE  LYS A 487     103.268 123.581 131.400  1.00  0.86           C  
ATOM   3922  NZ  LYS A 487     101.807 123.548 131.196  1.00  0.86           N1+
ATOM   3923  N   PHE A 488     108.745 119.410 133.640  1.00  0.88           N  
ATOM   3924  CA  PHE A 488     109.456 118.203 134.010  1.00  0.88           C  
ATOM   3925  C   PHE A 488     108.574 117.200 134.738  1.00  0.88           C  
ATOM   3926  O   PHE A 488     107.637 117.525 135.459  1.00  0.88           O  
ATOM   3927  CB  PHE A 488     110.690 118.500 134.903  1.00  0.88           C  
ATOM   3928  CG  PHE A 488     111.788 119.160 134.125  1.00  0.88           C  
ATOM   3929  CD1 PHE A 488     111.821 120.553 133.962  1.00  0.88           C  
ATOM   3930  CD2 PHE A 488     112.828 118.387 133.587  1.00  0.88           C  
ATOM   3931  CE1 PHE A 488     112.875 121.164 133.272  1.00  0.88           C  
ATOM   3932  CE2 PHE A 488     113.886 118.997 132.906  1.00  0.88           C  
ATOM   3933  CZ  PHE A 488     113.912 120.387 132.743  1.00  0.88           C  
ATOM   3934  N   LYS A 489     108.886 115.911 134.574  1.00  0.83           N  
ATOM   3935  CA  LYS A 489     108.310 114.833 135.333  1.00  0.83           C  
ATOM   3936  C   LYS A 489     109.457 114.057 135.948  1.00  0.83           C  
ATOM   3937  O   LYS A 489     110.352 113.589 135.246  1.00  0.83           O  
ATOM   3938  CB  LYS A 489     107.505 113.909 134.407  1.00  0.83           C  
ATOM   3939  CG  LYS A 489     106.203 114.539 133.899  1.00  0.83           C  
ATOM   3940  CD  LYS A 489     105.422 113.558 133.018  1.00  0.83           C  
ATOM   3941  CE  LYS A 489     104.071 114.105 132.568  1.00  0.83           C  
ATOM   3942  NZ  LYS A 489     103.411 113.083 131.736  1.00  0.83           N1+
ATOM   3943  N   LEU A 490     109.480 113.938 137.292  1.00  0.84           N  
ATOM   3944  CA  LEU A 490     110.644 113.447 138.006  1.00  0.84           C  
ATOM   3945  C   LEU A 490     110.291 112.302 138.958  1.00  0.84           C  
ATOM   3946  O   LEU A 490     109.164 112.248 139.444  1.00  0.84           O  
ATOM   3947  CB  LEU A 490     111.271 114.570 138.866  1.00  0.84           C  
ATOM   3948  CG  LEU A 490     111.725 115.838 138.115  1.00  0.84           C  
ATOM   3949  CD1 LEU A 490     112.368 116.806 139.116  1.00  0.84           C  
ATOM   3950  CD2 LEU A 490     112.722 115.551 136.982  1.00  0.84           C  
ATOM   3951  N   PRO A 491     111.206 111.390 139.297  1.00  0.82           N  
ATOM   3952  CA  PRO A 491     110.928 110.276 140.200  1.00  0.82           C  
ATOM   3953  C   PRO A 491     111.148 110.704 141.637  1.00  0.82           C  
ATOM   3954  O   PRO A 491     110.876 109.939 142.558  1.00  0.82           O  
ATOM   3955  CB  PRO A 491     111.966 109.220 139.791  1.00  0.82           C  
ATOM   3956  CG  PRO A 491     113.163 110.052 139.329  1.00  0.82           C  
ATOM   3957  CD  PRO A 491     112.492 111.227 138.621  1.00  0.82           C  
ATOM   3958  N   ILE A 492     111.712 111.903 141.880  1.00  0.80           N  
ATOM   3959  CA  ILE A 492     111.859 112.426 143.225  1.00  0.80           C  
ATOM   3960  C   ILE A 492     110.515 112.824 143.822  1.00  0.80           C  
ATOM   3961  O   ILE A 492     109.685 113.479 143.197  1.00  0.80           O  
ATOM   3962  CB  ILE A 492     112.891 113.552 143.321  1.00  0.80           C  
ATOM   3963  CG1 ILE A 492     113.329 113.807 144.783  1.00  0.80           C  
ATOM   3964  CG2 ILE A 492     112.390 114.836 142.620  1.00  0.80           C  
ATOM   3965  CD1 ILE A 492     114.552 114.721 144.884  1.00  0.80           C  
ATOM   3966  N   GLN A 493     110.240 112.424 145.078  1.00  0.78           N  
ATOM   3967  CA  GLN A 493     109.090 112.930 145.801  1.00  0.78           C  
ATOM   3968  C   GLN A 493     109.285 114.394 146.175  1.00  0.78           C  
ATOM   3969  O   GLN A 493     110.400 114.834 146.448  1.00  0.78           O  
ATOM   3970  CB  GLN A 493     108.779 112.069 147.047  1.00  0.78           C  
ATOM   3971  CG  GLN A 493     108.469 110.601 146.665  1.00  0.78           C  
ATOM   3972  CD  GLN A 493     108.229 109.724 147.888  1.00  0.78           C  
ATOM   3973  NE2 GLN A 493     107.817 108.462 147.662  1.00  0.78           N  
ATOM   3974  OE1 GLN A 493     108.435 110.127 149.042  1.00  0.78           O  
ATOM   3975  N   LYS A 494     108.200 115.200 146.208  1.00  0.79           N  
ATOM   3976  CA  LYS A 494     108.288 116.622 146.528  1.00  0.79           C  
ATOM   3977  C   LYS A 494     108.875 116.886 147.899  1.00  0.79           C  
ATOM   3978  O   LYS A 494     109.723 117.759 148.043  1.00  0.79           O  
ATOM   3979  CB  LYS A 494     106.926 117.340 146.405  1.00  0.79           C  
ATOM   3980  CG  LYS A 494     106.383 117.343 144.969  1.00  0.79           C  
ATOM   3981  CD  LYS A 494     105.091 118.165 144.842  1.00  0.79           C  
ATOM   3982  CE  LYS A 494     104.532 118.205 143.414  1.00  0.79           C  
ATOM   3983  NZ  LYS A 494     103.343 119.083 143.348  1.00  0.79           N1+
ATOM   3984  N   GLU A 495     108.508 116.051 148.892  1.00  0.78           N  
ATOM   3985  CA  GLU A 495     108.995 116.079 150.257  1.00  0.78           C  
ATOM   3986  C   GLU A 495     110.521 115.984 150.327  1.00  0.78           C  
ATOM   3987  O   GLU A 495     111.199 116.755 151.009  1.00  0.78           O  
ATOM   3988  CB  GLU A 495     108.354 114.874 150.990  1.00  0.78           C  
ATOM   3989  CG  GLU A 495     108.622 114.835 152.511  1.00  0.78           C  
ATOM   3990  CD  GLU A 495     108.011 113.606 153.186  1.00  0.78           C  
ATOM   3991  OE1 GLU A 495     107.287 112.837 152.503  1.00  0.78           O  
ATOM   3992  OE2 GLU A 495     108.299 113.420 154.396  1.00  0.78           O1-
ATOM   3993  N   THR A 496     111.119 115.065 149.539  1.00  0.84           N  
ATOM   3994  CA  THR A 496     112.568 114.922 149.398  1.00  0.84           C  
ATOM   3995  C   THR A 496     113.227 116.098 148.697  1.00  0.84           C  
ATOM   3996  O   THR A 496     114.296 116.553 149.101  1.00  0.84           O  
ATOM   3997  CB  THR A 496     113.002 113.658 148.666  1.00  0.84           C  
ATOM   3998  CG2 THR A 496     114.529 113.491 148.700  1.00  0.84           C  
ATOM   3999  OG1 THR A 496     112.487 112.500 149.301  1.00  0.84           O  
ATOM   4000  N   TRP A 497     112.618 116.638 147.614  1.00  0.79           N  
ATOM   4001  CA  TRP A 497     113.127 117.825 146.934  1.00  0.79           C  
ATOM   4002  C   TRP A 497     113.123 119.054 147.845  1.00  0.79           C  
ATOM   4003  O   TRP A 497     114.124 119.771 147.921  1.00  0.79           O  
ATOM   4004  CB  TRP A 497     112.347 118.116 145.611  1.00  0.79           C  
ATOM   4005  CG  TRP A 497     112.803 119.365 144.832  1.00  0.79           C  
ATOM   4006  CD1 TRP A 497     112.090 120.504 144.561  1.00  0.79           C  
ATOM   4007  CD2 TRP A 497     114.151 119.617 144.422  1.00  0.79           C  
ATOM   4008  CE2 TRP A 497     114.196 120.970 143.957  1.00  0.79           C  
ATOM   4009  CE3 TRP A 497     115.299 118.844 144.439  1.00  0.79           C  
ATOM   4010  NE1 TRP A 497     112.921 121.460 144.026  1.00  0.79           N  
ATOM   4011  CZ2 TRP A 497     115.393 121.536 143.561  1.00  0.79           C  
ATOM   4012  CZ3 TRP A 497     116.489 119.405 143.979  1.00  0.79           C  
ATOM   4013  CH2 TRP A 497     116.547 120.744 143.559  1.00  0.79           C  
ATOM   4014  N   GLU A 498     112.027 119.278 148.605  1.00  0.73           N  
ATOM   4015  CA  GLU A 498     111.919 120.313 149.621  1.00  0.73           C  
ATOM   4016  C   GLU A 498     112.943 120.163 150.721  1.00  0.73           C  
ATOM   4017  O   GLU A 498     113.633 121.127 151.046  1.00  0.73           O  
ATOM   4018  CB  GLU A 498     110.497 120.366 150.226  1.00  0.73           C  
ATOM   4019  CG  GLU A 498     109.464 120.914 149.212  1.00  0.73           C  
ATOM   4020  CD  GLU A 498     108.030 120.956 149.730  1.00  0.73           C  
ATOM   4021  OE1 GLU A 498     107.822 120.848 150.964  1.00  0.73           O  
ATOM   4022  OE2 GLU A 498     107.126 121.094 148.861  1.00  0.73           O1-
ATOM   4023  N   ALA A 499     113.149 118.942 151.257  1.00  0.82           N  
ATOM   4024  CA  ALA A 499     114.192 118.660 152.227  1.00  0.82           C  
ATOM   4025  C   ALA A 499     115.591 118.996 151.722  1.00  0.82           C  
ATOM   4026  O   ALA A 499     116.403 119.593 152.424  1.00  0.82           O  
ATOM   4027  CB  ALA A 499     114.157 117.162 152.609  1.00  0.82           C  
ATOM   4028  N   TRP A 500     115.914 118.641 150.464  1.00  0.75           N  
ATOM   4029  CA  TRP A 500     117.207 118.964 149.906  1.00  0.75           C  
ATOM   4030  C   TRP A 500     117.449 120.444 149.626  1.00  0.75           C  
ATOM   4031  O   TRP A 500     118.479 120.984 150.011  1.00  0.75           O  
ATOM   4032  CB  TRP A 500     117.445 118.164 148.608  1.00  0.75           C  
ATOM   4033  CG  TRP A 500     118.923 118.023 148.250  1.00  0.75           C  
ATOM   4034  CD1 TRP A 500     119.879 117.342 148.949  1.00  0.75           C  
ATOM   4035  CD2 TRP A 500     119.572 118.611 147.119  1.00  0.75           C  
ATOM   4036  CE2 TRP A 500     120.942 118.208 147.177  1.00  0.75           C  
ATOM   4037  CE3 TRP A 500     119.121 119.422 146.092  1.00  0.75           C  
ATOM   4038  NE1 TRP A 500     121.086 117.442 148.305  1.00  0.75           N  
ATOM   4039  CZ2 TRP A 500     121.830 118.610 146.198  1.00  0.75           C  
ATOM   4040  CZ3 TRP A 500     120.016 119.794 145.084  1.00  0.75           C  
ATOM   4041  CH2 TRP A 500     121.361 119.391 145.133  1.00  0.75           C  
ATOM   4042  N   TRP A 501     116.518 121.166 148.963  1.00  0.51           N  
ATOM   4043  CA  TRP A 501     116.760 122.555 148.587  1.00  0.51           C  
ATOM   4044  C   TRP A 501     116.792 123.516 149.789  1.00  0.51           C  
ATOM   4045  O   TRP A 501     117.564 124.480 149.808  1.00  0.51           O  
ATOM   4046  CB  TRP A 501     115.908 123.013 147.349  1.00  0.51           C  
ATOM   4047  CG  TRP A 501     114.860 124.108 147.547  1.00  0.51           C  
ATOM   4048  CD1 TRP A 501     115.067 125.425 147.852  1.00  0.51           C  
ATOM   4049  CD2 TRP A 501     113.443 123.937 147.417  1.00  0.51           C  
ATOM   4050  CE2 TRP A 501     112.846 125.187 147.739  1.00  0.51           C  
ATOM   4051  CE3 TRP A 501     112.663 122.848 147.068  1.00  0.51           C  
ATOM   4052  NE1 TRP A 501     113.866 126.070 147.995  1.00  0.51           N  
ATOM   4053  CZ2 TRP A 501     111.467 125.331 147.736  1.00  0.51           C  
ATOM   4054  CZ3 TRP A 501     111.275 123.006 147.031  1.00  0.51           C  
ATOM   4055  CH2 TRP A 501     110.678 124.229 147.371  1.00  0.51           C  
ATOM   4056  N   THR A 502     115.978 123.262 150.843  1.00  0.55           N  
ATOM   4057  CA  THR A 502     115.975 124.045 152.082  1.00  0.55           C  
ATOM   4058  C   THR A 502     117.270 123.911 152.878  1.00  0.55           C  
ATOM   4059  O   THR A 502     117.733 124.874 153.495  1.00  0.55           O  
ATOM   4060  CB  THR A 502     114.780 123.790 153.006  1.00  0.55           C  
ATOM   4061  CG2 THR A 502     113.474 124.134 152.267  1.00  0.55           C  
ATOM   4062  OG1 THR A 502     114.714 122.435 153.419  1.00  0.55           O  
ATOM   4063  N   GLU A 503     117.900 122.713 152.876  1.00  0.56           N  
ATOM   4064  CA  GLU A 503     119.054 122.408 153.703  1.00  0.56           C  
ATOM   4065  C   GLU A 503     120.389 122.486 152.952  1.00  0.56           C  
ATOM   4066  O   GLU A 503     121.412 122.867 153.529  1.00  0.56           O  
ATOM   4067  CB  GLU A 503     118.896 120.997 154.341  1.00  0.56           C  
ATOM   4068  CG  GLU A 503     117.696 120.891 155.320  1.00  0.56           C  
ATOM   4069  CD  GLU A 503     117.651 119.644 156.192  1.00  0.56           C  
ATOM   4070  OE1 GLU A 503     118.589 118.810 156.257  1.00  0.56           O  
ATOM   4071  OE2 GLU A 503     116.665 119.563 156.978  1.00  0.56           O1-
ATOM   4072  N   TYR A 504     120.431 122.179 151.631  1.00  0.51           N  
ATOM   4073  CA  TYR A 504     121.625 122.287 150.802  1.00  0.51           C  
ATOM   4074  C   TYR A 504     122.146 123.731 150.716  1.00  0.51           C  
ATOM   4075  O   TYR A 504     121.393 124.702 150.608  1.00  0.51           O  
ATOM   4076  CB  TYR A 504     121.398 121.635 149.404  1.00  0.51           C  
ATOM   4077  CG  TYR A 504     122.657 121.428 148.604  1.00  0.51           C  
ATOM   4078  CD1 TYR A 504     123.616 120.466 148.970  1.00  0.51           C  
ATOM   4079  CD2 TYR A 504     122.849 122.157 147.424  1.00  0.51           C  
ATOM   4080  CE1 TYR A 504     124.748 120.244 148.163  1.00  0.51           C  
ATOM   4081  CE2 TYR A 504     123.963 121.922 146.612  1.00  0.51           C  
ATOM   4082  CZ  TYR A 504     124.920 120.982 146.984  1.00  0.51           C  
ATOM   4083  OH  TYR A 504     126.057 120.831 146.159  1.00  0.51           O  
ATOM   4084  N   TRP A 505     123.484 123.909 150.820  1.00  0.33           N  
ATOM   4085  CA  TRP A 505     124.073 125.217 151.051  1.00  0.33           C  
ATOM   4086  C   TRP A 505     124.251 126.053 149.787  1.00  0.33           C  
ATOM   4087  O   TRP A 505     124.268 127.283 149.856  1.00  0.33           O  
ATOM   4088  CB  TRP A 505     125.405 125.082 151.842  1.00  0.33           C  
ATOM   4089  CG  TRP A 505     126.531 124.393 151.086  1.00  0.33           C  
ATOM   4090  CD1 TRP A 505     126.806 123.058 150.956  1.00  0.33           C  
ATOM   4091  CD2 TRP A 505     127.486 125.099 150.290  1.00  0.33           C  
ATOM   4092  CE2 TRP A 505     128.319 124.110 149.689  1.00  0.33           C  
ATOM   4093  CE3 TRP A 505     127.692 126.452 150.036  1.00  0.33           C  
ATOM   4094  NE1 TRP A 505     127.875 122.889 150.114  1.00  0.33           N  
ATOM   4095  CZ2 TRP A 505     129.342 124.478 148.852  1.00  0.33           C  
ATOM   4096  CZ3 TRP A 505     128.742 126.815 149.190  1.00  0.33           C  
ATOM   4097  CH2 TRP A 505     129.558 125.835 148.609  1.00  0.33           C  
ATOM   4098  N   GLN A 506     124.336 125.420 148.600  1.00  0.40           N  
ATOM   4099  CA  GLN A 506     124.392 126.136 147.341  1.00  0.40           C  
ATOM   4100  C   GLN A 506     122.978 126.393 146.854  1.00  0.40           C  
ATOM   4101  O   GLN A 506     122.063 125.607 147.091  1.00  0.40           O  
ATOM   4102  CB  GLN A 506     125.183 125.384 146.233  1.00  0.40           C  
ATOM   4103  CG  GLN A 506     126.671 125.133 146.569  1.00  0.40           C  
ATOM   4104  CD  GLN A 506     127.387 124.373 145.450  1.00  0.40           C  
ATOM   4105  NE2 GLN A 506     128.479 124.958 144.908  1.00  0.40           N  
ATOM   4106  OE1 GLN A 506     126.983 123.260 145.071  1.00  0.40           O  
ATOM   4107  N   ALA A 507     122.753 127.532 146.175  1.00  0.41           N  
ATOM   4108  CA  ALA A 507     121.472 127.815 145.551  1.00  0.41           C  
ATOM   4109  C   ALA A 507     121.126 126.872 144.386  1.00  0.41           C  
ATOM   4110  O   ALA A 507     121.956 126.576 143.527  1.00  0.41           O  
ATOM   4111  CB  ALA A 507     121.422 129.289 145.103  1.00  0.41           C  
ATOM   4112  N   THR A 508     119.874 126.368 144.323  1.00  0.58           N  
ATOM   4113  CA  THR A 508     119.447 125.433 143.284  1.00  0.58           C  
ATOM   4114  C   THR A 508     118.064 125.808 142.807  1.00  0.58           C  
ATOM   4115  O   THR A 508     117.359 126.597 143.432  1.00  0.58           O  
ATOM   4116  CB  THR A 508     119.453 123.944 143.686  1.00  0.58           C  
ATOM   4117  CG2 THR A 508     120.865 123.516 144.113  1.00  0.58           C  
ATOM   4118  OG1 THR A 508     118.596 123.666 144.783  1.00  0.58           O  
ATOM   4119  N   TRP A 509     117.638 125.274 141.646  1.00  0.53           N  
ATOM   4120  CA  TRP A 509     116.258 125.384 141.240  1.00  0.53           C  
ATOM   4121  C   TRP A 509     115.957 124.234 140.305  1.00  0.53           C  
ATOM   4122  O   TRP A 509     116.842 123.762 139.597  1.00  0.53           O  
ATOM   4123  CB  TRP A 509     115.965 126.740 140.539  1.00  0.53           C  
ATOM   4124  CG  TRP A 509     114.502 127.164 140.571  1.00  0.53           C  
ATOM   4125  CD1 TRP A 509     113.725 127.358 141.678  1.00  0.53           C  
ATOM   4126  CD2 TRP A 509     113.690 127.452 139.430  1.00  0.53           C  
ATOM   4127  CE2 TRP A 509     112.407 127.838 139.931  1.00  0.53           C  
ATOM   4128  CE3 TRP A 509     113.932 127.416 138.064  1.00  0.53           C  
ATOM   4129  NE1 TRP A 509     112.473 127.769 141.298  1.00  0.53           N  
ATOM   4130  CZ2 TRP A 509     111.390 128.182 139.062  1.00  0.53           C  
ATOM   4131  CZ3 TRP A 509     112.895 127.772 137.197  1.00  0.53           C  
ATOM   4132  CH2 TRP A 509     111.637 128.156 137.686  1.00  0.53           C  
ATOM   4133  N   ILE A 510     114.698 123.760 140.285  1.00  0.69           N  
ATOM   4134  CA  ILE A 510     114.176 122.884 139.255  1.00  0.69           C  
ATOM   4135  C   ILE A 510     112.969 123.664 138.736  1.00  0.69           C  
ATOM   4136  O   ILE A 510     112.237 124.174 139.587  1.00  0.69           O  
ATOM   4137  CB  ILE A 510     113.824 121.483 139.774  1.00  0.69           C  
ATOM   4138  CG1 ILE A 510     115.148 120.729 140.062  1.00  0.69           C  
ATOM   4139  CG2 ILE A 510     112.937 120.706 138.770  1.00  0.69           C  
ATOM   4140  CD1 ILE A 510     114.981 119.321 140.646  1.00  0.69           C  
ATOM   4141  N   PRO A 511     112.732 123.865 137.426  1.00  0.80           N  
ATOM   4142  CA  PRO A 511     111.538 124.534 136.892  1.00  0.80           C  
ATOM   4143  C   PRO A 511     110.257 123.782 137.174  1.00  0.80           C  
ATOM   4144  O   PRO A 511     110.306 122.752 137.828  1.00  0.80           O  
ATOM   4145  CB  PRO A 511     111.786 124.596 135.371  1.00  0.80           C  
ATOM   4146  CG  PRO A 511     113.303 124.477 135.238  1.00  0.80           C  
ATOM   4147  CD  PRO A 511     113.649 123.498 136.353  1.00  0.80           C  
ATOM   4148  N   GLU A 512     109.091 124.234 136.672  1.00  0.78           N  
ATOM   4149  CA  GLU A 512     107.825 123.563 136.875  1.00  0.78           C  
ATOM   4150  C   GLU A 512     107.831 122.052 136.605  1.00  0.78           C  
ATOM   4151  O   GLU A 512     108.242 121.558 135.551  1.00  0.78           O  
ATOM   4152  CB  GLU A 512     106.691 124.277 136.088  1.00  0.78           C  
ATOM   4153  CG  GLU A 512     106.951 124.448 134.565  1.00  0.78           C  
ATOM   4154  CD  GLU A 512     107.658 125.750 134.170  1.00  0.78           C  
ATOM   4155  OE1 GLU A 512     108.539 126.225 134.934  1.00  0.78           O  
ATOM   4156  OE2 GLU A 512     107.316 126.270 133.077  1.00  0.78           O1-
ATOM   4157  N   TRP A 513     107.399 121.268 137.615  1.00  0.82           N  
ATOM   4158  CA  TRP A 513     107.565 119.840 137.591  1.00  0.82           C  
ATOM   4159  C   TRP A 513     106.503 119.130 138.399  1.00  0.82           C  
ATOM   4160  O   TRP A 513     105.901 119.679 139.325  1.00  0.82           O  
ATOM   4161  CB  TRP A 513     108.975 119.395 138.099  1.00  0.82           C  
ATOM   4162  CG  TRP A 513     109.263 119.568 139.599  1.00  0.82           C  
ATOM   4163  CD1 TRP A 513     109.569 120.708 140.289  1.00  0.82           C  
ATOM   4164  CD2 TRP A 513     109.239 118.501 140.557  1.00  0.82           C  
ATOM   4165  CE2 TRP A 513     109.550 119.079 141.827  1.00  0.82           C  
ATOM   4166  CE3 TRP A 513     108.997 117.142 140.448  1.00  0.82           C  
ATOM   4167  NE1 TRP A 513     109.741 120.416 141.622  1.00  0.82           N  
ATOM   4168  CZ2 TRP A 513     109.618 118.288 142.958  1.00  0.82           C  
ATOM   4169  CZ3 TRP A 513     109.066 116.350 141.597  1.00  0.82           C  
ATOM   4170  CH2 TRP A 513     109.380 116.915 142.842  1.00  0.82           C  
ATOM   4171  N   GLU A 514     106.277 117.857 138.046  1.00  0.79           N  
ATOM   4172  CA  GLU A 514     105.402 116.954 138.752  1.00  0.79           C  
ATOM   4173  C   GLU A 514     106.168 115.701 139.114  1.00  0.79           C  
ATOM   4174  O   GLU A 514     107.057 115.252 138.392  1.00  0.79           O  
ATOM   4175  CB  GLU A 514     104.181 116.577 137.893  1.00  0.79           C  
ATOM   4176  CG  GLU A 514     103.302 117.799 137.541  1.00  0.79           C  
ATOM   4177  CD  GLU A 514     102.020 117.404 136.815  1.00  0.79           C  
ATOM   4178  OE1 GLU A 514     101.974 116.293 136.224  1.00  0.79           O  
ATOM   4179  OE2 GLU A 514     101.083 118.242 136.838  1.00  0.79           O1-
ATOM   4180  N   PHE A 515     105.873 115.097 140.284  1.00  0.80           N  
ATOM   4181  CA  PHE A 515     106.422 113.791 140.595  1.00  0.80           C  
ATOM   4182  C   PHE A 515     105.692 112.718 139.802  1.00  0.80           C  
ATOM   4183  O   PHE A 515     104.490 112.804 139.565  1.00  0.80           O  
ATOM   4184  CB  PHE A 515     106.498 113.463 142.122  1.00  0.80           C  
ATOM   4185  CG  PHE A 515     105.160 113.162 142.753  1.00  0.80           C  
ATOM   4186  CD1 PHE A 515     104.638 111.857 142.717  1.00  0.80           C  
ATOM   4187  CD2 PHE A 515     104.394 114.177 143.342  1.00  0.80           C  
ATOM   4188  CE1 PHE A 515     103.364 111.581 143.226  1.00  0.80           C  
ATOM   4189  CE2 PHE A 515     103.121 113.906 143.863  1.00  0.80           C  
ATOM   4190  CZ  PHE A 515     102.604 112.606 143.800  1.00  0.80           C  
ATOM   4191  N   VAL A 516     106.411 111.672 139.386  1.00  0.80           N  
ATOM   4192  CA  VAL A 516     105.809 110.504 138.787  1.00  0.80           C  
ATOM   4193  C   VAL A 516     106.341 109.333 139.568  1.00  0.80           C  
ATOM   4194  O   VAL A 516     107.545 109.178 139.743  1.00  0.80           O  
ATOM   4195  CB  VAL A 516     106.122 110.364 137.300  1.00  0.80           C  
ATOM   4196  CG1 VAL A 516     105.514 109.064 136.730  1.00  0.80           C  
ATOM   4197  CG2 VAL A 516     105.531 111.578 136.556  1.00  0.80           C  
ATOM   4198  N   ASN A 517     105.443 108.482 140.102  1.00  0.74           N  
ATOM   4199  CA  ASN A 517     105.844 107.279 140.797  1.00  0.74           C  
ATOM   4200  C   ASN A 517     106.152 106.192 139.769  1.00  0.74           C  
ATOM   4201  O   ASN A 517     105.274 105.733 139.043  1.00  0.74           O  
ATOM   4202  CB  ASN A 517     104.712 106.844 141.776  1.00  0.74           C  
ATOM   4203  CG  ASN A 517     105.155 105.758 142.744  1.00  0.74           C  
ATOM   4204  ND2 ASN A 517     104.208 105.203 143.525  1.00  0.74           N  
ATOM   4205  OD1 ASN A 517     106.337 105.403 142.837  1.00  0.74           O  
ATOM   4206  N   THR A 518     107.426 105.772 139.703  1.00  0.67           N  
ATOM   4207  CA  THR A 518     107.933 104.682 138.892  1.00  0.67           C  
ATOM   4208  C   THR A 518     108.667 103.797 139.881  1.00  0.67           C  
ATOM   4209  O   THR A 518     108.992 104.292 140.957  1.00  0.67           O  
ATOM   4210  CB  THR A 518     108.882 105.116 137.758  1.00  0.67           C  
ATOM   4211  CG2 THR A 518     108.049 105.779 136.658  1.00  0.67           C  
ATOM   4212  OG1 THR A 518     109.845 106.078 138.160  1.00  0.67           O  
ATOM   4213  N   PRO A 519     108.937 102.504 139.668  1.00  0.45           N  
ATOM   4214  CA  PRO A 519     109.596 101.679 140.678  1.00  0.45           C  
ATOM   4215  C   PRO A 519     110.987 102.134 141.130  1.00  0.45           C  
ATOM   4216  O   PRO A 519     111.219 102.005 142.334  1.00  0.45           O  
ATOM   4217  CB  PRO A 519     109.596 100.255 140.098  1.00  0.45           C  
ATOM   4218  CG  PRO A 519     108.441 100.267 139.089  1.00  0.45           C  
ATOM   4219  CD  PRO A 519     108.451 101.701 138.548  1.00  0.45           C  
ATOM   4220  N   PRO A 520     111.932 102.649 140.334  1.00  0.68           N  
ATOM   4221  CA  PRO A 520     113.144 103.220 140.883  1.00  0.68           C  
ATOM   4222  C   PRO A 520     112.898 104.684 141.190  1.00  0.68           C  
ATOM   4223  O   PRO A 520     112.468 105.460 140.341  1.00  0.68           O  
ATOM   4224  CB  PRO A 520     114.181 103.047 139.762  1.00  0.68           C  
ATOM   4225  CG  PRO A 520     113.357 103.107 138.471  1.00  0.68           C  
ATOM   4226  CD  PRO A 520     112.016 102.493 138.879  1.00  0.68           C  
ATOM   4227  N   LEU A 521     113.200 105.083 142.434  1.00  0.69           N  
ATOM   4228  CA  LEU A 521     112.946 106.414 142.924  1.00  0.69           C  
ATOM   4229  C   LEU A 521     114.253 107.059 143.321  1.00  0.69           C  
ATOM   4230  O   LEU A 521     115.285 106.418 143.536  1.00  0.69           O  
ATOM   4231  CB  LEU A 521     112.015 106.401 144.161  1.00  0.69           C  
ATOM   4232  CG  LEU A 521     110.589 105.869 143.903  1.00  0.69           C  
ATOM   4233  CD1 LEU A 521     109.863 105.674 145.244  1.00  0.69           C  
ATOM   4234  CD2 LEU A 521     109.766 106.787 142.980  1.00  0.69           C  
ATOM   4235  N   VAL A 522     114.220 108.394 143.426  1.00  0.77           N  
ATOM   4236  CA  VAL A 522     115.341 109.187 143.877  1.00  0.77           C  
ATOM   4237  C   VAL A 522     114.996 109.684 145.261  1.00  0.77           C  
ATOM   4238  O   VAL A 522     113.994 110.361 145.476  1.00  0.77           O  
ATOM   4239  CB  VAL A 522     115.618 110.339 142.923  1.00  0.77           C  
ATOM   4240  CG1 VAL A 522     116.706 111.278 143.475  1.00  0.77           C  
ATOM   4241  CG2 VAL A 522     116.076 109.746 141.578  1.00  0.77           C  
ATOM   4242  N   LYS A 523     115.820 109.323 146.262  1.00  0.71           N  
ATOM   4243  CA  LYS A 523     115.556 109.699 147.623  1.00  0.71           C  
ATOM   4244  C   LYS A 523     116.886 109.878 148.322  1.00  0.71           C  
ATOM   4245  O   LYS A 523     117.895 109.327 147.897  1.00  0.71           O  
ATOM   4246  CB  LYS A 523     114.700 108.632 148.365  1.00  0.71           C  
ATOM   4247  CG  LYS A 523     113.881 109.229 149.520  1.00  0.71           C  
ATOM   4248  CD  LYS A 523     113.171 108.199 150.414  1.00  0.71           C  
ATOM   4249  CE  LYS A 523     112.403 108.894 151.549  1.00  0.71           C  
ATOM   4250  NZ  LYS A 523     111.768 107.911 152.454  1.00  0.71           N1+
ATOM   4251  N   LEU A 524     116.925 110.667 149.412  1.00  0.75           N  
ATOM   4252  CA  LEU A 524     117.986 110.579 150.396  1.00  0.75           C  
ATOM   4253  C   LEU A 524     117.747 109.340 151.264  1.00  0.75           C  
ATOM   4254  O   LEU A 524     116.608 109.031 151.608  1.00  0.75           O  
ATOM   4255  CB  LEU A 524     118.003 111.847 151.288  1.00  0.75           C  
ATOM   4256  CG  LEU A 524     118.201 113.181 150.532  1.00  0.75           C  
ATOM   4257  CD1 LEU A 524     117.922 114.383 151.452  1.00  0.75           C  
ATOM   4258  CD2 LEU A 524     119.609 113.292 149.926  1.00  0.75           C  
ATOM   4259  N   TRP A 525     118.810 108.594 151.630  1.00  0.66           N  
ATOM   4260  CA  TRP A 525     118.657 107.269 152.218  1.00  0.66           C  
ATOM   4261  C   TRP A 525     118.702 107.281 153.733  1.00  0.66           C  
ATOM   4262  O   TRP A 525     118.313 106.324 154.396  1.00  0.66           O  
ATOM   4263  CB  TRP A 525     119.814 106.368 151.728  1.00  0.66           C  
ATOM   4264  CG  TRP A 525     119.753 106.082 150.237  1.00  0.66           C  
ATOM   4265  CD1 TRP A 525     120.237 106.819 149.195  1.00  0.66           C  
ATOM   4266  CD2 TRP A 525     119.169 104.902 149.680  1.00  0.66           C  
ATOM   4267  CE2 TRP A 525     119.337 104.996 148.270  1.00  0.66           C  
ATOM   4268  CE3 TRP A 525     118.559 103.792 150.254  1.00  0.66           C  
ATOM   4269  NE1 TRP A 525     119.986 106.173 148.012  1.00  0.66           N  
ATOM   4270  CZ2 TRP A 525     118.911 103.971 147.448  1.00  0.66           C  
ATOM   4271  CZ3 TRP A 525     118.116 102.766 149.413  1.00  0.66           C  
ATOM   4272  CH2 TRP A 525     118.293 102.851 148.022  1.00  0.66           C  
ATOM   4273  N   TYR A 526     119.157 108.394 154.312  1.00  0.67           N  
ATOM   4274  CA  TYR A 526     119.384 108.556 155.723  1.00  0.67           C  
ATOM   4275  C   TYR A 526     119.409 110.050 155.908  1.00  0.67           C  
ATOM   4276  O   TYR A 526     119.501 110.787 154.929  1.00  0.67           O  
ATOM   4277  CB  TYR A 526     120.730 107.910 156.204  1.00  0.67           C  
ATOM   4278  CG  TYR A 526     121.898 108.318 155.326  1.00  0.67           C  
ATOM   4279  CD1 TYR A 526     122.576 109.535 155.514  1.00  0.67           C  
ATOM   4280  CD2 TYR A 526     122.269 107.512 154.240  1.00  0.67           C  
ATOM   4281  CE1 TYR A 526     123.579 109.936 154.620  1.00  0.67           C  
ATOM   4282  CE2 TYR A 526     123.269 107.909 153.342  1.00  0.67           C  
ATOM   4283  CZ  TYR A 526     123.927 109.127 153.535  1.00  0.67           C  
ATOM   4284  OH  TYR A 526     124.926 109.588 152.655  1.00  0.67           O  
ATOM   4285  N   GLN A 527     119.339 110.534 157.155  1.00  0.75           N  
ATOM   4286  CA  GLN A 527     119.564 111.928 157.450  1.00  0.75           C  
ATOM   4287  C   GLN A 527     120.586 111.945 158.557  1.00  0.75           C  
ATOM   4288  O   GLN A 527     120.661 111.012 159.348  1.00  0.75           O  
ATOM   4289  CB  GLN A 527     118.262 112.670 157.874  1.00  0.75           C  
ATOM   4290  CG  GLN A 527     117.122 112.605 156.822  1.00  0.75           C  
ATOM   4291  CD  GLN A 527     117.530 113.201 155.480  1.00  0.75           C  
ATOM   4292  NE2 GLN A 527     116.863 112.777 154.390  1.00  0.75           N  
ATOM   4293  OE1 GLN A 527     118.448 114.030 155.371  1.00  0.75           O  
ATOM   4294  N   LEU A 528     121.437 112.986 158.610  1.00  0.82           N  
ATOM   4295  CA  LEU A 528     122.312 113.202 159.745  1.00  0.82           C  
ATOM   4296  C   LEU A 528     121.527 114.031 160.752  1.00  0.82           C  
ATOM   4297  O   LEU A 528     120.803 114.957 160.383  1.00  0.82           O  
ATOM   4298  CB  LEU A 528     123.649 113.915 159.380  1.00  0.82           C  
ATOM   4299  CG  LEU A 528     124.634 113.131 158.465  1.00  0.82           C  
ATOM   4300  CD1 LEU A 528     124.957 111.718 158.989  1.00  0.82           C  
ATOM   4301  CD2 LEU A 528     124.228 113.090 156.980  1.00  0.82           C  
ATOM   4302  N   GLU A 529     121.616 113.672 162.048  1.00  0.81           N  
ATOM   4303  CA  GLU A 529     120.856 114.303 163.110  1.00  0.81           C  
ATOM   4304  C   GLU A 529     121.198 115.765 163.337  1.00  0.81           C  
ATOM   4305  O   GLU A 529     122.332 116.204 163.155  1.00  0.81           O  
ATOM   4306  CB  GLU A 529     120.981 113.543 164.449  1.00  0.81           C  
ATOM   4307  CG  GLU A 529     120.445 112.098 164.386  1.00  0.81           C  
ATOM   4308  CD  GLU A 529     118.941 112.087 164.154  1.00  0.81           C  
ATOM   4309  OE1 GLU A 529     118.216 112.748 164.942  1.00  0.81           O  
ATOM   4310  OE2 GLU A 529     118.513 111.427 163.179  1.00  0.81           O1-
ATOM   4311  N   LYS A 530     120.198 116.568 163.752  1.00  0.79           N  
ATOM   4312  CA  LYS A 530     120.401 117.988 163.973  1.00  0.79           C  
ATOM   4313  C   LYS A 530     120.621 118.329 165.442  1.00  0.79           C  
ATOM   4314  O   LYS A 530     121.208 119.367 165.748  1.00  0.79           O  
ATOM   4315  CB  LYS A 530     119.221 118.790 163.367  1.00  0.79           C  
ATOM   4316  CG  LYS A 530     119.195 118.671 161.829  1.00  0.79           C  
ATOM   4317  CD  LYS A 530     118.125 119.554 161.165  1.00  0.79           C  
ATOM   4318  CE  LYS A 530     118.181 119.615 159.629  1.00  0.79           C  
ATOM   4319  NZ  LYS A 530     117.835 118.329 158.985  1.00  0.79           N1+
ATOM   4320  N   GLU A 531     120.253 117.424 166.373  1.00  0.76           N  
ATOM   4321  CA  GLU A 531     120.428 117.600 167.800  1.00  0.76           C  
ATOM   4322  C   GLU A 531     121.265 116.429 168.292  1.00  0.76           C  
ATOM   4323  O   GLU A 531     121.168 115.351 167.700  1.00  0.76           O  
ATOM   4324  CB  GLU A 531     119.078 117.618 168.573  1.00  0.76           C  
ATOM   4325  CG  GLU A 531     118.167 118.819 168.211  1.00  0.76           C  
ATOM   4326  CD  GLU A 531     118.848 120.167 168.451  1.00  0.76           C  
ATOM   4327  OE1 GLU A 531     119.665 120.274 169.407  1.00  0.76           O  
ATOM   4328  OE2 GLU A 531     118.558 121.108 167.669  1.00  0.76           O1-
ATOM   4329  N   PRO A 532     122.118 116.537 169.312  1.00  0.88           N  
ATOM   4330  CA  PRO A 532     122.780 115.385 169.913  1.00  0.88           C  
ATOM   4331  C   PRO A 532     121.801 114.428 170.551  1.00  0.88           C  
ATOM   4332  O   PRO A 532     120.786 114.837 171.109  1.00  0.88           O  
ATOM   4333  CB  PRO A 532     123.729 115.997 170.955  1.00  0.88           C  
ATOM   4334  CG  PRO A 532     123.027 117.298 171.356  1.00  0.88           C  
ATOM   4335  CD  PRO A 532     122.387 117.769 170.049  1.00  0.88           C  
ATOM   4336  N   ILE A 533     122.080 113.119 170.470  1.00  0.84           N  
ATOM   4337  CA  ILE A 533     121.153 112.128 170.964  1.00  0.84           C  
ATOM   4338  C   ILE A 533     121.437 111.856 172.427  1.00  0.84           C  
ATOM   4339  O   ILE A 533     122.524 111.433 172.819  1.00  0.84           O  
ATOM   4340  CB  ILE A 533     121.179 110.862 170.124  1.00  0.84           C  
ATOM   4341  CG1 ILE A 533     120.993 111.191 168.617  1.00  0.84           C  
ATOM   4342  CG2 ILE A 533     120.110 109.869 170.634  1.00  0.84           C  
ATOM   4343  CD1 ILE A 533     119.725 111.992 168.286  1.00  0.84           C  
ATOM   4344  N   ILE A 534     120.431 112.135 173.282  1.00  0.77           N  
ATOM   4345  CA  ILE A 534     120.486 111.992 174.725  1.00  0.77           C  
ATOM   4346  C   ILE A 534     120.703 110.547 175.129  1.00  0.77           C  
ATOM   4347  O   ILE A 534     119.918 109.664 174.803  1.00  0.77           O  
ATOM   4348  CB  ILE A 534     119.201 112.496 175.383  1.00  0.77           C  
ATOM   4349  CG1 ILE A 534     118.915 113.973 175.014  1.00  0.77           C  
ATOM   4350  CG2 ILE A 534     119.269 112.311 176.921  1.00  0.77           C  
ATOM   4351  CD1 ILE A 534     117.477 114.396 175.343  1.00  0.77           C  
ATOM   4352  N   GLY A 535     121.803 110.268 175.857  1.00  0.81           N  
ATOM   4353  CA  GLY A 535     122.106 108.936 176.366  1.00  0.81           C  
ATOM   4354  C   GLY A 535     122.751 108.025 175.360  1.00  0.81           C  
ATOM   4355  O   GLY A 535     123.202 106.938 175.717  1.00  0.81           O  
ATOM   4356  N   ALA A 536     122.874 108.460 174.090  1.00  0.87           N  
ATOM   4357  CA  ALA A 536     123.673 107.780 173.098  1.00  0.87           C  
ATOM   4358  C   ALA A 536     125.153 107.944 173.398  1.00  0.87           C  
ATOM   4359  O   ALA A 536     125.624 109.006 173.811  1.00  0.87           O  
ATOM   4360  CB  ALA A 536     123.351 108.263 171.668  1.00  0.87           C  
ATOM   4361  N   GLU A 537     125.947 106.872 173.216  1.00  0.82           N  
ATOM   4362  CA  GLU A 537     127.373 106.960 173.431  1.00  0.82           C  
ATOM   4363  C   GLU A 537     128.041 107.923 172.451  1.00  0.82           C  
ATOM   4364  O   GLU A 537     127.757 107.949 171.252  1.00  0.82           O  
ATOM   4365  CB  GLU A 537     128.055 105.573 173.435  1.00  0.82           C  
ATOM   4366  CG  GLU A 537     127.441 104.572 174.451  1.00  0.82           C  
ATOM   4367  CD  GLU A 537     128.149 103.215 174.441  1.00  0.82           C  
ATOM   4368  OE1 GLU A 537     128.531 102.744 173.339  1.00  0.82           O  
ATOM   4369  OE2 GLU A 537     128.305 102.633 175.550  1.00  0.82           O1-
ATOM   4370  N   THR A 538     128.936 108.780 172.977  1.00  0.84           N  
ATOM   4371  CA  THR A 538     129.610 109.786 172.169  1.00  0.84           C  
ATOM   4372  C   THR A 538     131.011 109.331 171.955  1.00  0.84           C  
ATOM   4373  O   THR A 538     131.781 109.146 172.893  1.00  0.84           O  
ATOM   4374  CB  THR A 538     129.637 111.194 172.745  1.00  0.84           C  
ATOM   4375  CG2 THR A 538     130.443 112.170 171.879  1.00  0.84           C  
ATOM   4376  OG1 THR A 538     128.320 111.713 172.747  1.00  0.84           O  
ATOM   4377  N   PHE A 539     131.352 109.141 170.671  1.00  0.84           N  
ATOM   4378  CA  PHE A 539     132.636 108.661 170.242  1.00  0.84           C  
ATOM   4379  C   PHE A 539     133.416 109.845 169.724  1.00  0.84           C  
ATOM   4380  O   PHE A 539     132.928 110.666 168.956  1.00  0.84           O  
ATOM   4381  CB  PHE A 539     132.542 107.591 169.121  1.00  0.84           C  
ATOM   4382  CG  PHE A 539     131.907 106.336 169.652  1.00  0.84           C  
ATOM   4383  CD1 PHE A 539     130.512 106.219 169.753  1.00  0.84           C  
ATOM   4384  CD2 PHE A 539     132.705 105.271 170.095  1.00  0.84           C  
ATOM   4385  CE1 PHE A 539     129.929 105.077 170.314  1.00  0.84           C  
ATOM   4386  CE2 PHE A 539     132.128 104.123 170.655  1.00  0.84           C  
ATOM   4387  CZ  PHE A 539     130.737 104.032 170.777  1.00  0.84           C  
ATOM   4388  N   TYR A 540     134.675 109.946 170.162  1.00  0.78           N  
ATOM   4389  CA  TYR A 540     135.583 111.005 169.795  1.00  0.78           C  
ATOM   4390  C   TYR A 540     136.566 110.365 168.835  1.00  0.78           C  
ATOM   4391  O   TYR A 540     137.142 109.320 169.129  1.00  0.78           O  
ATOM   4392  CB  TYR A 540     136.322 111.582 171.039  1.00  0.78           C  
ATOM   4393  CG  TYR A 540     135.339 112.106 172.057  1.00  0.78           C  
ATOM   4394  CD1 TYR A 540     134.840 111.269 173.072  1.00  0.78           C  
ATOM   4395  CD2 TYR A 540     134.880 113.431 171.994  1.00  0.78           C  
ATOM   4396  CE1 TYR A 540     133.881 111.738 173.980  1.00  0.78           C  
ATOM   4397  CE2 TYR A 540     133.931 113.908 172.912  1.00  0.78           C  
ATOM   4398  CZ  TYR A 540     133.423 113.054 173.900  1.00  0.78           C  
ATOM   4399  OH  TYR A 540     132.436 113.490 174.810  1.00  0.78           O  
ATOM   4400  N   VAL A 541     136.725 110.947 167.633  1.00  0.80           N  
ATOM   4401  CA  VAL A 541     137.486 110.361 166.546  1.00  0.80           C  
ATOM   4402  C   VAL A 541     138.501 111.383 166.098  1.00  0.80           C  
ATOM   4403  O   VAL A 541     138.278 112.583 166.235  1.00  0.80           O  
ATOM   4404  CB  VAL A 541     136.611 109.901 165.378  1.00  0.80           C  
ATOM   4405  CG1 VAL A 541     135.736 108.716 165.834  1.00  0.80           C  
ATOM   4406  CG2 VAL A 541     135.727 111.046 164.856  1.00  0.80           C  
ATOM   4407  N   ASP A 542     139.672 110.919 165.623  1.00  0.69           N  
ATOM   4408  CA  ASP A 542     140.862 111.729 165.659  1.00  0.69           C  
ATOM   4409  C   ASP A 542     141.835 111.184 164.607  1.00  0.69           C  
ATOM   4410  O   ASP A 542     141.729 110.023 164.202  1.00  0.69           O  
ATOM   4411  CB  ASP A 542     141.405 111.580 167.111  1.00  0.69           C  
ATOM   4412  CG  ASP A 542     142.276 112.740 167.542  1.00  0.69           C  
ATOM   4413  OD1 ASP A 542     143.305 112.951 166.858  1.00  0.69           O  
ATOM   4414  OD2 ASP A 542     141.950 113.379 168.579  1.00  0.69           O1-
ATOM   4415  N   GLY A 543     142.806 111.987 164.122  1.00  0.61           N  
ATOM   4416  CA  GLY A 543     143.801 111.477 163.192  1.00  0.61           C  
ATOM   4417  C   GLY A 543     144.951 112.401 162.900  1.00  0.61           C  
ATOM   4418  O   GLY A 543     144.836 113.619 162.863  1.00  0.61           O  
ATOM   4419  N   ALA A 544     146.123 111.815 162.607  1.00  0.62           N  
ATOM   4420  CA  ALA A 544     147.285 112.566 162.200  1.00  0.62           C  
ATOM   4421  C   ALA A 544     148.145 111.611 161.402  1.00  0.62           C  
ATOM   4422  O   ALA A 544     147.912 110.400 161.419  1.00  0.62           O  
ATOM   4423  CB  ALA A 544     148.069 113.114 163.418  1.00  0.62           C  
ATOM   4424  N   ALA A 545     149.140 112.110 160.647  1.00  0.64           N  
ATOM   4425  CA  ALA A 545     149.987 111.239 159.867  1.00  0.64           C  
ATOM   4426  C   ALA A 545     151.432 111.715 159.844  1.00  0.64           C  
ATOM   4427  O   ALA A 545     151.733 112.825 159.414  1.00  0.64           O  
ATOM   4428  CB  ALA A 545     149.432 111.179 158.433  1.00  0.64           C  
ATOM   4429  N   ASN A 546     152.389 110.860 160.279  1.00  0.62           N  
ATOM   4430  CA  ASN A 546     153.812 111.098 160.073  1.00  0.62           C  
ATOM   4431  C   ASN A 546     154.157 110.733 158.642  1.00  0.62           C  
ATOM   4432  O   ASN A 546     153.961 109.594 158.219  1.00  0.62           O  
ATOM   4433  CB  ASN A 546     154.709 110.240 161.004  1.00  0.62           C  
ATOM   4434  CG  ASN A 546     154.590 110.701 162.443  1.00  0.62           C  
ATOM   4435  ND2 ASN A 546     154.921 109.811 163.399  1.00  0.62           N  
ATOM   4436  OD1 ASN A 546     154.246 111.865 162.720  1.00  0.62           O  
ATOM   4437  N   ARG A 547     154.649 111.710 157.856  1.00  0.53           N  
ATOM   4438  CA  ARG A 547     154.738 111.568 156.417  1.00  0.53           C  
ATOM   4439  C   ARG A 547     155.775 110.555 155.938  1.00  0.53           C  
ATOM   4440  O   ARG A 547     155.518 109.737 155.062  1.00  0.53           O  
ATOM   4441  CB  ARG A 547     155.117 112.903 155.735  1.00  0.53           C  
ATOM   4442  CG  ARG A 547     154.357 114.172 156.171  1.00  0.53           C  
ATOM   4443  CD  ARG A 547     154.770 115.359 155.292  1.00  0.53           C  
ATOM   4444  NE  ARG A 547     153.979 116.558 155.712  1.00  0.53           N  
ATOM   4445  CZ  ARG A 547     153.946 117.692 154.996  1.00  0.53           C  
ATOM   4446  NH1 ARG A 547     154.738 117.857 153.941  1.00  0.53           N1+
ATOM   4447  NH2 ARG A 547     153.090 118.660 155.313  1.00  0.53           N  
ATOM   4448  N   GLU A 548     156.994 110.587 156.516  1.00  0.60           N  
ATOM   4449  CA  GLU A 548     158.178 109.887 156.046  1.00  0.60           C  
ATOM   4450  C   GLU A 548     158.044 108.370 155.933  1.00  0.60           C  
ATOM   4451  O   GLU A 548     158.541 107.756 154.984  1.00  0.60           O  
ATOM   4452  CB  GLU A 548     159.431 110.351 156.846  1.00  0.60           C  
ATOM   4453  CG  GLU A 548     159.352 110.400 158.402  1.00  0.60           C  
ATOM   4454  CD  GLU A 548     160.034 109.262 159.157  1.00  0.60           C  
ATOM   4455  OE1 GLU A 548     161.201 108.921 158.868  1.00  0.60           O  
ATOM   4456  OE2 GLU A 548     159.412 108.728 160.115  1.00  0.60           O1-
ATOM   4457  N   THR A 549     157.305 107.741 156.863  1.00  0.53           N  
ATOM   4458  CA  THR A 549     157.134 106.297 156.937  1.00  0.53           C  
ATOM   4459  C   THR A 549     155.698 105.832 156.787  1.00  0.53           C  
ATOM   4460  O   THR A 549     155.446 104.634 156.871  1.00  0.53           O  
ATOM   4461  CB  THR A 549     157.689 105.731 158.232  1.00  0.53           C  
ATOM   4462  CG2 THR A 549     159.216 105.731 158.117  1.00  0.53           C  
ATOM   4463  OG1 THR A 549     157.312 106.557 159.327  1.00  0.53           O  
ATOM   4464  N   LYS A 550     154.716 106.725 156.505  1.00  0.59           N  
ATOM   4465  CA  LYS A 550     153.295 106.373 156.374  1.00  0.59           C  
ATOM   4466  C   LYS A 550     152.695 105.753 157.635  1.00  0.59           C  
ATOM   4467  O   LYS A 550     151.778 104.935 157.561  1.00  0.59           O  
ATOM   4468  CB  LYS A 550     152.978 105.372 155.220  1.00  0.59           C  
ATOM   4469  CG  LYS A 550     153.520 105.718 153.830  1.00  0.59           C  
ATOM   4470  CD  LYS A 550     154.890 105.087 153.518  1.00  0.59           C  
ATOM   4471  CE  LYS A 550     155.215 105.113 152.027  1.00  0.59           C  
ATOM   4472  NZ  LYS A 550     156.519 104.486 151.731  1.00  0.59           N1+
ATOM   4473  N   LEU A 551     153.213 106.096 158.826  1.00  0.57           N  
ATOM   4474  CA  LEU A 551     153.204 105.155 159.940  1.00  0.57           C  
ATOM   4475  C   LEU A 551     152.150 105.437 160.987  1.00  0.57           C  
ATOM   4476  O   LEU A 551     152.099 104.820 162.054  1.00  0.57           O  
ATOM   4477  CB  LEU A 551     154.603 105.196 160.584  1.00  0.57           C  
ATOM   4478  CG  LEU A 551     155.112 103.906 161.262  1.00  0.57           C  
ATOM   4479  CD1 LEU A 551     155.151 102.707 160.299  1.00  0.57           C  
ATOM   4480  CD2 LEU A 551     156.529 104.162 161.795  1.00  0.57           C  
ATOM   4481  N   GLY A 552     151.269 106.416 160.711  1.00  0.63           N  
ATOM   4482  CA  GLY A 552     150.132 106.718 161.568  1.00  0.63           C  
ATOM   4483  C   GLY A 552     149.106 105.615 161.608  1.00  0.63           C  
ATOM   4484  O   GLY A 552     149.024 104.765 160.727  1.00  0.63           O  
ATOM   4485  N   LYS A 553     148.256 105.644 162.638  1.00  0.61           N  
ATOM   4486  CA  LYS A 553     147.262 104.630 162.899  1.00  0.61           C  
ATOM   4487  C   LYS A 553     145.997 105.394 163.182  1.00  0.61           C  
ATOM   4488  O   LYS A 553     146.053 106.590 163.455  1.00  0.61           O  
ATOM   4489  CB  LYS A 553     147.598 103.803 164.172  1.00  0.61           C  
ATOM   4490  CG  LYS A 553     149.027 103.240 164.215  1.00  0.61           C  
ATOM   4491  CD  LYS A 553     149.351 102.593 165.572  1.00  0.61           C  
ATOM   4492  CE  LYS A 553     150.853 102.366 165.771  1.00  0.61           C  
ATOM   4493  NZ  LYS A 553     151.090 101.687 167.064  1.00  0.61           N1+
ATOM   4494  N   ALA A 554     144.831 104.730 163.149  1.00  0.75           N  
ATOM   4495  CA  ALA A 554     143.593 105.385 163.498  1.00  0.75           C  
ATOM   4496  C   ALA A 554     142.873 104.579 164.552  1.00  0.75           C  
ATOM   4497  O   ALA A 554     143.066 103.371 164.691  1.00  0.75           O  
ATOM   4498  CB  ALA A 554     142.694 105.584 162.262  1.00  0.75           C  
ATOM   4499  N   GLY A 555     142.038 105.263 165.350  1.00  0.78           N  
ATOM   4500  CA  GLY A 555     141.282 104.643 166.417  1.00  0.78           C  
ATOM   4501  C   GLY A 555     140.229 105.593 166.877  1.00  0.78           C  
ATOM   4502  O   GLY A 555     139.964 106.598 166.226  1.00  0.78           O  
ATOM   4503  N   TYR A 556     139.612 105.306 168.029  1.00  0.78           N  
ATOM   4504  CA  TYR A 556     138.612 106.181 168.601  1.00  0.78           C  
ATOM   4505  C   TYR A 556     138.723 106.173 170.110  1.00  0.78           C  
ATOM   4506  O   TYR A 556     139.406 105.338 170.688  1.00  0.78           O  
ATOM   4507  CB  TYR A 556     137.162 105.830 168.134  1.00  0.78           C  
ATOM   4508  CG  TYR A 556     136.711 104.427 168.484  1.00  0.78           C  
ATOM   4509  CD1 TYR A 556     136.163 104.140 169.743  1.00  0.78           C  
ATOM   4510  CD2 TYR A 556     136.782 103.393 167.538  1.00  0.78           C  
ATOM   4511  CE1 TYR A 556     135.697 102.855 170.046  1.00  0.78           C  
ATOM   4512  CE2 TYR A 556     136.313 102.102 167.843  1.00  0.78           C  
ATOM   4513  CZ  TYR A 556     135.780 101.824 169.110  1.00  0.78           C  
ATOM   4514  OH  TYR A 556     135.327 100.544 169.519  1.00  0.78           O  
ATOM   4515  N   VAL A 557     138.039 107.121 170.772  1.00  0.78           N  
ATOM   4516  CA  VAL A 557     137.881 107.168 172.219  1.00  0.78           C  
ATOM   4517  C   VAL A 557     136.381 107.337 172.428  1.00  0.78           C  
ATOM   4518  O   VAL A 557     135.675 107.787 171.535  1.00  0.78           O  
ATOM   4519  CB  VAL A 557     138.676 108.323 172.852  1.00  0.78           C  
ATOM   4520  CG1 VAL A 557     138.489 108.417 174.383  1.00  0.78           C  
ATOM   4521  CG2 VAL A 557     140.178 108.144 172.553  1.00  0.78           C  
ATOM   4522  N   THR A 558     135.816 106.958 173.591  1.00  0.82           N  
ATOM   4523  CA  THR A 558     134.380 107.075 173.843  1.00  0.82           C  
ATOM   4524  C   THR A 558     134.193 107.361 175.314  1.00  0.82           C  
ATOM   4525  O   THR A 558     135.153 107.271 176.073  1.00  0.82           O  
ATOM   4526  CB  THR A 558     133.582 105.832 173.429  1.00  0.82           C  
ATOM   4527  CG2 THR A 558     133.882 104.606 174.297  1.00  0.82           C  
ATOM   4528  OG1 THR A 558     132.175 106.035 173.472  1.00  0.82           O  
ATOM   4529  N   ASP A 559     132.955 107.692 175.754  1.00  0.80           N  
ATOM   4530  CA  ASP A 559     132.588 108.038 177.126  1.00  0.80           C  
ATOM   4531  C   ASP A 559     132.990 106.957 178.137  1.00  0.80           C  
ATOM   4532  O   ASP A 559     133.590 107.235 179.177  1.00  0.80           O  
ATOM   4533  CB  ASP A 559     131.052 108.293 177.166  1.00  0.80           C  
ATOM   4534  CG  ASP A 559     130.557 108.698 178.549  1.00  0.80           C  
ATOM   4535  OD1 ASP A 559     130.843 109.848 178.968  1.00  0.80           O  
ATOM   4536  OD2 ASP A 559     129.840 107.881 179.177  1.00  0.80           O1-
ATOM   4537  N   ARG A 560     132.738 105.675 177.813  1.00  0.69           N  
ATOM   4538  CA  ARG A 560     133.042 104.568 178.702  1.00  0.69           C  
ATOM   4539  C   ARG A 560     134.435 104.003 178.460  1.00  0.69           C  
ATOM   4540  O   ARG A 560     134.833 103.000 179.046  1.00  0.69           O  
ATOM   4541  CB  ARG A 560     132.008 103.431 178.521  1.00  0.69           C  
ATOM   4542  CG  ARG A 560     130.569 103.862 178.858  1.00  0.69           C  
ATOM   4543  CD  ARG A 560     129.559 102.721 178.732  1.00  0.69           C  
ATOM   4544  NE  ARG A 560     128.225 103.333 179.007  1.00  0.69           N  
ATOM   4545  CZ  ARG A 560     127.066 102.683 178.852  1.00  0.69           C  
ATOM   4546  NH1 ARG A 560     125.927 103.368 178.854  1.00  0.69           N1+
ATOM   4547  NH2 ARG A 560     127.041 101.375 178.644  1.00  0.69           N  
ATOM   4548  N   GLY A 561     135.221 104.643 177.575  1.00  0.76           N  
ATOM   4549  CA  GLY A 561     136.643 104.389 177.389  1.00  0.76           C  
ATOM   4550  C   GLY A 561     137.031 103.205 176.541  1.00  0.76           C  
ATOM   4551  O   GLY A 561     138.213 103.032 176.244  1.00  0.76           O  
ATOM   4552  N   ARG A 562     136.069 102.378 176.073  1.00  0.69           N  
ATOM   4553  CA  ARG A 562     136.355 101.295 175.138  1.00  0.69           C  
ATOM   4554  C   ARG A 562     136.886 101.793 173.804  1.00  0.69           C  
ATOM   4555  O   ARG A 562     136.436 102.804 173.272  1.00  0.69           O  
ATOM   4556  CB  ARG A 562     135.173 100.306 174.884  1.00  0.69           C  
ATOM   4557  CG  ARG A 562     133.953 100.891 174.127  1.00  0.69           C  
ATOM   4558  CD  ARG A 562     132.863  99.883 173.720  1.00  0.69           C  
ATOM   4559  NE  ARG A 562     133.460  98.992 172.662  1.00  0.69           N  
ATOM   4560  CZ  ARG A 562     132.774  98.102 171.930  1.00  0.69           C  
ATOM   4561  NH1 ARG A 562     131.461  97.973 172.068  1.00  0.69           N1+
ATOM   4562  NH2 ARG A 562     133.397  97.376 171.005  1.00  0.69           N  
ATOM   4563  N   GLN A 563     137.869 101.087 173.226  1.00  0.64           N  
ATOM   4564  CA  GLN A 563     138.494 101.577 172.032  1.00  0.64           C  
ATOM   4565  C   GLN A 563     139.186 100.460 171.324  1.00  0.64           C  
ATOM   4566  O   GLN A 563     139.426  99.390 171.876  1.00  0.64           O  
ATOM   4567  CB  GLN A 563     139.518 102.701 172.336  1.00  0.64           C  
ATOM   4568  CG  GLN A 563     140.663 102.321 173.305  1.00  0.64           C  
ATOM   4569  CD  GLN A 563     141.387 103.571 173.795  1.00  0.64           C  
ATOM   4570  NE2 GLN A 563     140.824 104.229 174.829  1.00  0.64           N  
ATOM   4571  OE1 GLN A 563     142.448 103.957 173.282  1.00  0.64           O  
ATOM   4572  N   LYS A 564     139.536 100.731 170.064  1.00  0.69           N  
ATOM   4573  CA  LYS A 564     140.467  99.939 169.318  1.00  0.69           C  
ATOM   4574  C   LYS A 564     141.236 100.926 168.483  1.00  0.69           C  
ATOM   4575  O   LYS A 564     140.715 101.952 168.061  1.00  0.69           O  
ATOM   4576  CB  LYS A 564     139.801  98.860 168.413  1.00  0.69           C  
ATOM   4577  CG  LYS A 564     138.782  99.395 167.384  1.00  0.69           C  
ATOM   4578  CD  LYS A 564     138.081  98.277 166.583  1.00  0.69           C  
ATOM   4579  CE  LYS A 564     136.984  98.794 165.633  1.00  0.69           C  
ATOM   4580  NZ  LYS A 564     136.270  97.695 164.950  1.00  0.69           N1+
ATOM   4581  N   VAL A 565     142.526 100.628 168.268  1.00  0.69           N  
ATOM   4582  CA  VAL A 565     143.412 101.392 167.422  1.00  0.69           C  
ATOM   4583  C   VAL A 565     143.952 100.328 166.503  1.00  0.69           C  
ATOM   4584  O   VAL A 565     144.395  99.284 166.964  1.00  0.69           O  
ATOM   4585  CB  VAL A 565     144.557 102.057 168.193  1.00  0.69           C  
ATOM   4586  CG1 VAL A 565     145.513 102.796 167.230  1.00  0.69           C  
ATOM   4587  CG2 VAL A 565     143.987 103.046 169.232  1.00  0.69           C  
ATOM   4588  N   VAL A 566     143.878 100.537 165.177  1.00  0.69           N  
ATOM   4589  CA  VAL A 566     144.192  99.495 164.214  1.00  0.69           C  
ATOM   4590  C   VAL A 566     145.383 100.015 163.413  1.00  0.69           C  
ATOM   4591  O   VAL A 566     145.349 101.183 163.014  1.00  0.69           O  
ATOM   4592  CB  VAL A 566     142.985  99.161 163.331  1.00  0.69           C  
ATOM   4593  CG1 VAL A 566     143.318  98.035 162.330  1.00  0.69           C  
ATOM   4594  CG2 VAL A 566     141.819  98.701 164.235  1.00  0.69           C  
ATOM   4595  N   PRO A 567     146.488  99.284 163.193  1.00  0.60           N  
ATOM   4596  CA  PRO A 567     147.576  99.744 162.337  1.00  0.60           C  
ATOM   4597  C   PRO A 567     147.145  99.846 160.891  1.00  0.60           C  
ATOM   4598  O   PRO A 567     146.233  99.142 160.464  1.00  0.60           O  
ATOM   4599  CB  PRO A 567     148.666  98.674 162.512  1.00  0.60           C  
ATOM   4600  CG  PRO A 567     147.865  97.398 162.782  1.00  0.60           C  
ATOM   4601  CD  PRO A 567     146.702  97.905 163.639  1.00  0.60           C  
ATOM   4602  N   LEU A 568     147.786 100.734 160.123  1.00  0.61           N  
ATOM   4603  CA  LEU A 568     147.383 101.005 158.775  1.00  0.61           C  
ATOM   4604  C   LEU A 568     148.633 101.115 157.950  1.00  0.61           C  
ATOM   4605  O   LEU A 568     149.719 101.410 158.444  1.00  0.61           O  
ATOM   4606  CB  LEU A 568     146.623 102.352 158.680  1.00  0.61           C  
ATOM   4607  CG  LEU A 568     145.254 102.386 159.391  1.00  0.61           C  
ATOM   4608  CD1 LEU A 568     144.735 103.832 159.459  1.00  0.61           C  
ATOM   4609  CD2 LEU A 568     144.234 101.448 158.722  1.00  0.61           C  
ATOM   4610  N   THR A 569     148.483 100.868 156.648  1.00  0.59           N  
ATOM   4611  CA  THR A 569     149.448 101.182 155.624  1.00  0.59           C  
ATOM   4612  C   THR A 569     148.968 102.474 154.997  1.00  0.59           C  
ATOM   4613  O   THR A 569     147.868 102.923 155.284  1.00  0.59           O  
ATOM   4614  CB  THR A 569     149.558 100.075 154.576  1.00  0.59           C  
ATOM   4615  CG2 THR A 569     150.119  98.813 155.243  1.00  0.59           C  
ATOM   4616  OG1 THR A 569     148.287  99.715 154.055  1.00  0.59           O  
ATOM   4617  N   ASP A 570     149.806 103.157 154.191  1.00  0.59           N  
ATOM   4618  CA  ASP A 570     149.441 104.348 153.426  1.00  0.59           C  
ATOM   4619  C   ASP A 570     148.783 105.502 154.187  1.00  0.59           C  
ATOM   4620  O   ASP A 570     147.978 106.259 153.642  1.00  0.59           O  
ATOM   4621  CB  ASP A 570     148.752 104.040 152.054  1.00  0.59           C  
ATOM   4622  CG  ASP A 570     147.316 103.529 152.086  1.00  0.59           C  
ATOM   4623  OD1 ASP A 570     146.409 104.243 151.588  1.00  0.59           O  
ATOM   4624  OD2 ASP A 570     147.046 102.398 152.542  1.00  0.59           O1-
ATOM   4625  N   THR A 571     149.151 105.694 155.470  1.00  0.65           N  
ATOM   4626  CA  THR A 571     148.580 106.746 156.288  1.00  0.65           C  
ATOM   4627  C   THR A 571     149.052 108.131 155.892  1.00  0.65           C  
ATOM   4628  O   THR A 571     150.153 108.574 156.206  1.00  0.65           O  
ATOM   4629  CB  THR A 571     148.775 106.533 157.779  1.00  0.65           C  
ATOM   4630  CG2 THR A 571     148.128 107.659 158.588  1.00  0.65           C  
ATOM   4631  OG1 THR A 571     148.111 105.346 158.175  1.00  0.65           O  
ATOM   4632  N   THR A 572     148.137 108.860 155.225  1.00  0.71           N  
ATOM   4633  CA  THR A 572     148.136 110.294 154.996  1.00  0.71           C  
ATOM   4634  C   THR A 572     146.840 110.754 155.627  1.00  0.71           C  
ATOM   4635  O   THR A 572     145.943 109.943 155.837  1.00  0.71           O  
ATOM   4636  CB  THR A 572     148.224 110.761 153.534  1.00  0.71           C  
ATOM   4637  CG2 THR A 572     149.587 110.385 152.962  1.00  0.71           C  
ATOM   4638  OG1 THR A 572     147.283 110.175 152.653  1.00  0.71           O  
ATOM   4639  N   ASN A 573     146.709 112.053 155.998  1.00  0.69           N  
ATOM   4640  CA  ASN A 573     145.750 112.502 157.016  1.00  0.69           C  
ATOM   4641  C   ASN A 573     144.301 112.057 156.834  1.00  0.69           C  
ATOM   4642  O   ASN A 573     143.672 111.540 157.758  1.00  0.69           O  
ATOM   4643  CB  ASN A 573     145.735 114.049 157.134  1.00  0.69           C  
ATOM   4644  CG  ASN A 573     147.083 114.532 157.623  1.00  0.69           C  
ATOM   4645  ND2 ASN A 573     147.695 115.506 156.924  1.00  0.69           N  
ATOM   4646  OD1 ASN A 573     147.617 114.043 158.631  1.00  0.69           O  
ATOM   4647  N   GLN A 574     143.758 112.175 155.611  1.00  0.71           N  
ATOM   4648  CA  GLN A 574     142.359 111.919 155.342  1.00  0.71           C  
ATOM   4649  C   GLN A 574     141.970 110.451 155.427  1.00  0.71           C  
ATOM   4650  O   GLN A 574     140.810 110.112 155.664  1.00  0.71           O  
ATOM   4651  CB  GLN A 574     141.989 112.464 153.948  1.00  0.71           C  
ATOM   4652  CG  GLN A 574     142.205 113.995 153.852  1.00  0.71           C  
ATOM   4653  CD  GLN A 574     141.875 114.564 152.473  1.00  0.71           C  
ATOM   4654  NE2 GLN A 574     141.733 115.900 152.397  1.00  0.71           N  
ATOM   4655  OE1 GLN A 574     141.763 113.850 151.461  1.00  0.71           O  
ATOM   4656  N   LYS A 575     142.947 109.525 155.274  1.00  0.72           N  
ATOM   4657  CA  LYS A 575     142.737 108.113 155.525  1.00  0.72           C  
ATOM   4658  C   LYS A 575     142.426 107.867 156.985  1.00  0.72           C  
ATOM   4659  O   LYS A 575     141.483 107.157 157.329  1.00  0.72           O  
ATOM   4660  CB  LYS A 575     144.005 107.283 155.204  1.00  0.72           C  
ATOM   4661  CG  LYS A 575     143.768 105.767 155.309  1.00  0.72           C  
ATOM   4662  CD  LYS A 575     145.051 104.947 155.112  1.00  0.72           C  
ATOM   4663  CE  LYS A 575     144.813 103.434 155.051  1.00  0.72           C  
ATOM   4664  NZ  LYS A 575     144.676 103.001 153.651  1.00  0.72           N1+
ATOM   4665  N   THR A 576     143.221 108.508 157.866  1.00  0.75           N  
ATOM   4666  CA  THR A 576     143.168 108.421 159.314  1.00  0.75           C  
ATOM   4667  C   THR A 576     141.835 108.888 159.861  1.00  0.75           C  
ATOM   4668  O   THR A 576     141.201 108.207 160.664  1.00  0.75           O  
ATOM   4669  CB  THR A 576     144.274 109.246 159.983  1.00  0.75           C  
ATOM   4670  CG2 THR A 576     144.758 108.532 161.244  1.00  0.75           C  
ATOM   4671  OG1 THR A 576     145.424 109.362 159.162  1.00  0.75           O  
ATOM   4672  N   GLU A 577     141.354 110.047 159.363  1.00  0.78           N  
ATOM   4673  CA  GLU A 577     140.077 110.655 159.692  1.00  0.78           C  
ATOM   4674  C   GLU A 577     138.863 109.814 159.306  1.00  0.78           C  
ATOM   4675  O   GLU A 577     137.964 109.573 160.114  1.00  0.78           O  
ATOM   4676  CB  GLU A 577     139.979 111.988 158.922  1.00  0.78           C  
ATOM   4677  CG  GLU A 577     141.059 113.030 159.293  1.00  0.78           C  
ATOM   4678  CD  GLU A 577     141.121 114.094 158.207  1.00  0.78           C  
ATOM   4679  OE1 GLU A 577     140.024 114.475 157.714  1.00  0.78           O  
ATOM   4680  OE2 GLU A 577     142.237 114.523 157.826  1.00  0.78           O1-
ATOM   4681  N   LEU A 578     138.821 109.302 158.053  1.00  0.86           N  
ATOM   4682  CA  LEU A 578     137.773 108.410 157.579  1.00  0.86           C  
ATOM   4683  C   LEU A 578     137.765 107.082 158.306  1.00  0.86           C  
ATOM   4684  O   LEU A 578     136.720 106.586 158.728  1.00  0.86           O  
ATOM   4685  CB  LEU A 578     137.931 108.131 156.064  1.00  0.86           C  
ATOM   4686  CG  LEU A 578     137.467 109.288 155.162  1.00  0.86           C  
ATOM   4687  CD1 LEU A 578     138.008 109.087 153.738  1.00  0.86           C  
ATOM   4688  CD2 LEU A 578     135.932 109.398 155.149  1.00  0.86           C  
ATOM   4689  N   GLN A 579     138.957 106.483 158.502  1.00  0.82           N  
ATOM   4690  CA  GLN A 579     139.105 105.224 159.196  1.00  0.82           C  
ATOM   4691  C   GLN A 579     138.656 105.292 160.647  1.00  0.82           C  
ATOM   4692  O   GLN A 579     137.942 104.406 161.108  1.00  0.82           O  
ATOM   4693  CB  GLN A 579     140.561 104.707 159.120  1.00  0.82           C  
ATOM   4694  CG  GLN A 579     140.727 103.234 159.565  1.00  0.82           C  
ATOM   4695  CD  GLN A 579     140.116 102.287 158.535  1.00  0.82           C  
ATOM   4696  NE2 GLN A 579     139.113 101.478 158.930  1.00  0.82           N  
ATOM   4697  OE1 GLN A 579     140.541 102.262 157.370  1.00  0.82           O  
ATOM   4698  N   ALA A 580     139.007 106.371 161.384  1.00  0.89           N  
ATOM   4699  CA  ALA A 580     138.589 106.597 162.757  1.00  0.89           C  
ATOM   4700  C   ALA A 580     137.070 106.656 162.929  1.00  0.89           C  
ATOM   4701  O   ALA A 580     136.511 106.031 163.834  1.00  0.89           O  
ATOM   4702  CB  ALA A 580     139.225 107.903 163.282  1.00  0.89           C  
ATOM   4703  N   ILE A 581     136.355 107.355 162.015  1.00  0.89           N  
ATOM   4704  CA  ILE A 581     134.896 107.353 161.951  1.00  0.89           C  
ATOM   4705  C   ILE A 581     134.341 105.966 161.671  1.00  0.89           C  
ATOM   4706  O   ILE A 581     133.420 105.509 162.352  1.00  0.89           O  
ATOM   4707  CB  ILE A 581     134.368 108.347 160.910  1.00  0.89           C  
ATOM   4708  CG1 ILE A 581     134.740 109.788 161.333  1.00  0.89           C  
ATOM   4709  CG2 ILE A 581     132.831 108.212 160.743  1.00  0.89           C  
ATOM   4710  CD1 ILE A 581     134.464 110.839 160.253  1.00  0.89           C  
ATOM   4711  N   HIS A 582     134.914 105.230 160.695  1.00  0.88           N  
ATOM   4712  CA  HIS A 582     134.474 103.883 160.368  1.00  0.88           C  
ATOM   4713  C   HIS A 582     134.654 102.879 161.498  1.00  0.88           C  
ATOM   4714  O   HIS A 582     133.752 102.108 161.808  1.00  0.88           O  
ATOM   4715  CB  HIS A 582     135.151 103.323 159.097  1.00  0.88           C  
ATOM   4716  CG  HIS A 582     134.420 102.135 158.548  1.00  0.88           C  
ATOM   4717  CD2 HIS A 582     134.862 100.915 158.145  1.00  0.88           C  
ATOM   4718  ND1 HIS A 582     133.052 102.219 158.402  1.00  0.88           N  
ATOM   4719  CE1 HIS A 582     132.681 101.056 157.912  1.00  0.88           C  
ATOM   4720  NE2 HIS A 582     133.739 100.230 157.736  1.00  0.88           N  
ATOM   4721  N   LEU A 583     135.811 102.898 162.196  1.00  0.85           N  
ATOM   4722  CA  LEU A 583     136.066 102.041 163.347  1.00  0.85           C  
ATOM   4723  C   LEU A 583     135.067 102.272 164.476  1.00  0.85           C  
ATOM   4724  O   LEU A 583     134.587 101.313 165.087  1.00  0.85           O  
ATOM   4725  CB  LEU A 583     137.489 102.254 163.932  1.00  0.85           C  
ATOM   4726  CG  LEU A 583     138.685 101.874 163.031  1.00  0.85           C  
ATOM   4727  CD1 LEU A 583     139.984 102.302 163.729  1.00  0.85           C  
ATOM   4728  CD2 LEU A 583     138.754 100.393 162.624  1.00  0.85           C  
ATOM   4729  N   ALA A 584     134.721 103.547 164.759  1.00  0.88           N  
ATOM   4730  CA  ALA A 584     133.671 103.922 165.686  1.00  0.88           C  
ATOM   4731  C   ALA A 584     132.274 103.474 165.239  1.00  0.88           C  
ATOM   4732  O   ALA A 584     131.498 102.942 166.030  1.00  0.88           O  
ATOM   4733  CB  ALA A 584     133.688 105.453 165.900  1.00  0.88           C  
ATOM   4734  N   LEU A 585     131.919 103.647 163.945  1.00  0.87           N  
ATOM   4735  CA  LEU A 585     130.665 103.190 163.354  1.00  0.87           C  
ATOM   4736  C   LEU A 585     130.452 101.683 163.397  1.00  0.87           C  
ATOM   4737  O   LEU A 585     129.338 101.214 163.630  1.00  0.87           O  
ATOM   4738  CB  LEU A 585     130.521 103.594 161.866  1.00  0.87           C  
ATOM   4739  CG  LEU A 585     130.150 105.058 161.580  1.00  0.87           C  
ATOM   4740  CD1 LEU A 585     130.227 105.265 160.063  1.00  0.87           C  
ATOM   4741  CD2 LEU A 585     128.741 105.424 162.078  1.00  0.87           C  
ATOM   4742  N   GLN A 586     131.506 100.886 163.151  1.00  0.84           N  
ATOM   4743  CA  GLN A 586     131.452  99.433 163.205  1.00  0.84           C  
ATOM   4744  C   GLN A 586     131.060  98.875 164.567  1.00  0.84           C  
ATOM   4745  O   GLN A 586     130.212  97.984 164.660  1.00  0.84           O  
ATOM   4746  CB  GLN A 586     132.834  98.830 162.851  1.00  0.84           C  
ATOM   4747  CG  GLN A 586     133.220  98.936 161.360  1.00  0.84           C  
ATOM   4748  CD  GLN A 586     134.613  98.351 161.151  1.00  0.84           C  
ATOM   4749  NE2 GLN A 586     134.797  97.625 160.028  1.00  0.84           N  
ATOM   4750  OE1 GLN A 586     135.528  98.492 161.983  1.00  0.84           O  
ATOM   4751  N   ASP A 587     131.644  99.405 165.656  1.00  0.86           N  
ATOM   4752  CA  ASP A 587     131.484  98.842 166.977  1.00  0.86           C  
ATOM   4753  C   ASP A 587     130.367  99.548 167.774  1.00  0.86           C  
ATOM   4754  O   ASP A 587     130.009  99.107 168.869  1.00  0.86           O  
ATOM   4755  CB  ASP A 587     132.816  99.028 167.755  1.00  0.86           C  
ATOM   4756  CG  ASP A 587     134.018  98.203 167.316  1.00  0.86           C  
ATOM   4757  OD1 ASP A 587     134.025  97.434 166.324  1.00  0.86           O  
ATOM   4758  OD2 ASP A 587     135.049  98.385 168.024  1.00  0.86           O1-
ATOM   4759  N   SER A 588     129.787 100.658 167.251  1.00  0.89           N  
ATOM   4760  CA  SER A 588     128.729 101.427 167.910  1.00  0.89           C  
ATOM   4761  C   SER A 588     127.325 100.912 167.667  1.00  0.89           C  
ATOM   4762  O   SER A 588     127.036 100.207 166.702  1.00  0.89           O  
ATOM   4763  CB  SER A 588     128.731 102.944 167.576  1.00  0.89           C  
ATOM   4764  OG  SER A 588     128.422 103.226 166.210  1.00  0.89           O  
ATOM   4765  N   GLY A 589     126.375 101.293 168.548  1.00  0.89           N  
ATOM   4766  CA  GLY A 589     124.969 100.916 168.438  1.00  0.89           C  
ATOM   4767  C   GLY A 589     124.184 101.630 167.354  1.00  0.89           C  
ATOM   4768  O   GLY A 589     124.725 102.156 166.384  1.00  0.89           O  
ATOM   4769  N   LEU A 590     122.842 101.631 167.497  1.00  0.84           N  
ATOM   4770  CA  LEU A 590     121.900 102.259 166.581  1.00  0.84           C  
ATOM   4771  C   LEU A 590     121.840 103.774 166.693  1.00  0.84           C  
ATOM   4772  O   LEU A 590     121.460 104.458 165.745  1.00  0.84           O  
ATOM   4773  CB  LEU A 590     120.467 101.756 166.876  1.00  0.84           C  
ATOM   4774  CG  LEU A 590     120.229 100.255 166.625  1.00  0.84           C  
ATOM   4775  CD1 LEU A 590     118.863  99.867 167.210  1.00  0.84           C  
ATOM   4776  CD2 LEU A 590     120.286  99.908 165.126  1.00  0.84           C  
ATOM   4777  N   GLU A 591     122.206 104.326 167.862  1.00  0.81           N  
ATOM   4778  CA  GLU A 591     122.127 105.735 168.161  1.00  0.81           C  
ATOM   4779  C   GLU A 591     123.532 106.153 168.551  1.00  0.81           C  
ATOM   4780  O   GLU A 591     124.132 105.576 169.455  1.00  0.81           O  
ATOM   4781  CB  GLU A 591     121.105 106.017 169.299  1.00  0.81           C  
ATOM   4782  CG  GLU A 591     119.639 105.658 168.912  1.00  0.81           C  
ATOM   4783  CD  GLU A 591     118.610 105.906 170.019  1.00  0.81           C  
ATOM   4784  OE1 GLU A 591     118.705 105.217 171.058  1.00  0.81           O  
ATOM   4785  OE2 GLU A 591     117.691 106.753 169.829  1.00  0.81           O1-
ATOM   4786  N   VAL A 592     124.130 107.116 167.819  1.00  0.88           N  
ATOM   4787  CA  VAL A 592     125.551 107.406 167.943  1.00  0.88           C  
ATOM   4788  C   VAL A 592     125.782 108.899 167.828  1.00  0.88           C  
ATOM   4789  O   VAL A 592     125.221 109.569 166.969  1.00  0.88           O  
ATOM   4790  CB  VAL A 592     126.396 106.732 166.852  1.00  0.88           C  
ATOM   4791  CG1 VAL A 592     127.893 106.788 167.222  1.00  0.88           C  
ATOM   4792  CG2 VAL A 592     125.976 105.263 166.670  1.00  0.88           C  
ATOM   4793  N   ASN A 593     126.663 109.459 168.680  1.00  0.87           N  
ATOM   4794  CA  ASN A 593     127.167 110.803 168.485  1.00  0.87           C  
ATOM   4795  C   ASN A 593     128.647 110.674 168.131  1.00  0.87           C  
ATOM   4796  O   ASN A 593     129.386 109.944 168.782  1.00  0.87           O  
ATOM   4797  CB  ASN A 593     127.033 111.657 169.770  1.00  0.87           C  
ATOM   4798  CG  ASN A 593     125.602 111.728 170.298  1.00  0.87           C  
ATOM   4799  ND2 ASN A 593     125.363 111.221 171.527  1.00  0.87           N  
ATOM   4800  OD1 ASN A 593     124.701 112.273 169.651  1.00  0.87           O  
ATOM   4801  N   ILE A 594     129.110 111.354 167.062  1.00  0.87           N  
ATOM   4802  CA  ILE A 594     130.488 111.265 166.591  1.00  0.87           C  
ATOM   4803  C   ILE A 594     131.076 112.668 166.566  1.00  0.87           C  
ATOM   4804  O   ILE A 594     130.486 113.604 166.035  1.00  0.87           O  
ATOM   4805  CB  ILE A 594     130.601 110.591 165.218  1.00  0.87           C  
ATOM   4806  CG1 ILE A 594     129.979 109.169 165.265  1.00  0.87           C  
ATOM   4807  CG2 ILE A 594     132.080 110.542 164.761  1.00  0.87           C  
ATOM   4808  CD1 ILE A 594     129.945 108.439 163.917  1.00  0.87           C  
ATOM   4809  N   VAL A 595     132.257 112.844 167.193  1.00  0.84           N  
ATOM   4810  CA  VAL A 595     132.881 114.138 167.404  1.00  0.84           C  
ATOM   4811  C   VAL A 595     134.264 114.153 166.772  1.00  0.84           C  
ATOM   4812  O   VAL A 595     135.136 113.381 167.162  1.00  0.84           O  
ATOM   4813  CB  VAL A 595     133.021 114.434 168.893  1.00  0.84           C  
ATOM   4814  CG1 VAL A 595     133.629 115.830 169.108  1.00  0.84           C  
ATOM   4815  CG2 VAL A 595     131.636 114.352 169.562  1.00  0.84           C  
ATOM   4816  N   THR A 596     134.483 115.046 165.781  1.00  0.80           N  
ATOM   4817  CA  THR A 596     135.664 115.009 164.909  1.00  0.80           C  
ATOM   4818  C   THR A 596     136.417 116.337 164.916  1.00  0.80           C  
ATOM   4819  O   THR A 596     135.839 117.415 164.780  1.00  0.80           O  
ATOM   4820  CB  THR A 596     135.289 114.691 163.464  1.00  0.80           C  
ATOM   4821  CG2 THR A 596     136.504 114.303 162.615  1.00  0.80           C  
ATOM   4822  OG1 THR A 596     134.415 113.574 163.408  1.00  0.80           O  
ATOM   4823  N   ASP A 597     137.755 116.308 165.079  1.00  0.71           N  
ATOM   4824  CA  ASP A 597     138.649 117.446 165.054  1.00  0.71           C  
ATOM   4825  C   ASP A 597     138.737 118.081 163.659  1.00  0.71           C  
ATOM   4826  O   ASP A 597     138.697 119.293 163.499  1.00  0.71           O  
ATOM   4827  CB  ASP A 597     140.032 116.956 165.554  1.00  0.71           C  
ATOM   4828  CG  ASP A 597     140.644 115.977 164.561  1.00  0.71           C  
ATOM   4829  OD1 ASP A 597     139.954 114.984 164.207  1.00  0.71           O  
ATOM   4830  OD2 ASP A 597     141.703 116.342 164.003  1.00  0.71           O1-
ATOM   4831  N   SER A 598     138.826 117.251 162.607  1.00  0.67           N  
ATOM   4832  CA  SER A 598     138.885 117.590 161.194  1.00  0.67           C  
ATOM   4833  C   SER A 598     137.551 118.057 160.640  1.00  0.67           C  
ATOM   4834  O   SER A 598     136.476 117.819 161.189  1.00  0.67           O  
ATOM   4835  CB  SER A 598     139.405 116.394 160.344  1.00  0.67           C  
ATOM   4836  OG  SER A 598     139.478 116.700 158.948  1.00  0.67           O  
ATOM   4837  N   GLN A 599     137.582 118.797 159.518  1.00  0.71           N  
ATOM   4838  CA  GLN A 599     136.434 118.910 158.644  1.00  0.71           C  
ATOM   4839  C   GLN A 599     136.228 117.697 157.768  1.00  0.71           C  
ATOM   4840  O   GLN A 599     135.107 117.217 157.632  1.00  0.71           O  
ATOM   4841  CB  GLN A 599     136.612 120.070 157.647  1.00  0.71           C  
ATOM   4842  CG  GLN A 599     135.373 120.372 156.761  1.00  0.71           C  
ATOM   4843  CD  GLN A 599     135.760 120.938 155.396  1.00  0.71           C  
ATOM   4844  NE2 GLN A 599     135.347 122.177 155.072  1.00  0.71           N  
ATOM   4845  OE1 GLN A 599     136.372 120.227 154.584  1.00  0.71           O  
ATOM   4846  N   TYR A 600     137.306 117.222 157.104  1.00  0.75           N  
ATOM   4847  CA  TYR A 600     137.221 116.706 155.745  1.00  0.75           C  
ATOM   4848  C   TYR A 600     136.303 115.502 155.616  1.00  0.75           C  
ATOM   4849  O   TYR A 600     135.383 115.488 154.806  1.00  0.75           O  
ATOM   4850  CB  TYR A 600     138.652 116.413 155.184  1.00  0.75           C  
ATOM   4851  CG  TYR A 600     138.647 115.599 153.903  1.00  0.75           C  
ATOM   4852  CD1 TYR A 600     138.451 116.189 152.645  1.00  0.75           C  
ATOM   4853  CD2 TYR A 600     138.744 114.199 153.983  1.00  0.75           C  
ATOM   4854  CE1 TYR A 600     138.379 115.394 151.488  1.00  0.75           C  
ATOM   4855  CE2 TYR A 600     138.653 113.404 152.834  1.00  0.75           C  
ATOM   4856  CZ  TYR A 600     138.487 114.003 151.581  1.00  0.75           C  
ATOM   4857  OH  TYR A 600     138.402 113.197 150.425  1.00  0.75           O  
ATOM   4858  N   ALA A 601     136.500 114.490 156.482  1.00  0.83           N  
ATOM   4859  CA  ALA A 601     135.704 113.284 156.468  1.00  0.83           C  
ATOM   4860  C   ALA A 601     134.219 113.531 156.741  1.00  0.83           C  
ATOM   4861  O   ALA A 601     133.350 113.018 156.037  1.00  0.83           O  
ATOM   4862  CB  ALA A 601     136.300 112.299 157.489  1.00  0.83           C  
ATOM   4863  N   LEU A 602     133.889 114.395 157.726  1.00  0.74           N  
ATOM   4864  CA  LEU A 602     132.531 114.852 157.994  1.00  0.74           C  
ATOM   4865  C   LEU A 602     131.953 115.668 156.852  1.00  0.74           C  
ATOM   4866  O   LEU A 602     130.755 115.621 156.585  1.00  0.74           O  
ATOM   4867  CB  LEU A 602     132.396 115.741 159.252  1.00  0.74           C  
ATOM   4868  CG  LEU A 602     132.789 115.122 160.602  1.00  0.74           C  
ATOM   4869  CD1 LEU A 602     132.457 116.164 161.682  1.00  0.74           C  
ATOM   4870  CD2 LEU A 602     132.057 113.803 160.900  1.00  0.74           C  
ATOM   4871  N   GLY A 603     132.795 116.462 156.161  1.00  0.78           N  
ATOM   4872  CA  GLY A 603     132.406 117.261 155.006  1.00  0.78           C  
ATOM   4873  C   GLY A 603     131.942 116.452 153.824  1.00  0.78           C  
ATOM   4874  O   GLY A 603     131.021 116.863 153.119  1.00  0.78           O  
ATOM   4875  N   ILE A 604     132.521 115.253 153.602  1.00  0.78           N  
ATOM   4876  CA  ILE A 604     131.984 114.283 152.654  1.00  0.78           C  
ATOM   4877  C   ILE A 604     130.655 113.714 153.130  1.00  0.78           C  
ATOM   4878  O   ILE A 604     129.665 113.685 152.403  1.00  0.78           O  
ATOM   4879  CB  ILE A 604     132.912 113.083 152.430  1.00  0.78           C  
ATOM   4880  CG1 ILE A 604     134.367 113.489 152.112  1.00  0.78           C  
ATOM   4881  CG2 ILE A 604     132.332 112.210 151.289  1.00  0.78           C  
ATOM   4882  CD1 ILE A 604     135.309 112.278 152.114  1.00  0.78           C  
ATOM   4883  N   ILE A 605     130.604 113.259 154.396  1.00  0.81           N  
ATOM   4884  CA  ILE A 605     129.477 112.543 154.985  1.00  0.81           C  
ATOM   4885  C   ILE A 605     128.205 113.384 155.067  1.00  0.81           C  
ATOM   4886  O   ILE A 605     127.106 112.923 154.756  1.00  0.81           O  
ATOM   4887  CB  ILE A 605     129.879 111.966 156.343  1.00  0.81           C  
ATOM   4888  CG1 ILE A 605     131.005 110.915 156.153  1.00  0.81           C  
ATOM   4889  CG2 ILE A 605     128.664 111.325 157.054  1.00  0.81           C  
ATOM   4890  CD1 ILE A 605     131.713 110.531 157.459  1.00  0.81           C  
ATOM   4891  N   GLN A 606     128.322 114.671 155.438  1.00  0.74           N  
ATOM   4892  CA  GLN A 606     127.201 115.591 155.561  1.00  0.74           C  
ATOM   4893  C   GLN A 606     126.667 116.090 154.227  1.00  0.74           C  
ATOM   4894  O   GLN A 606     125.577 116.655 154.167  1.00  0.74           O  
ATOM   4895  CB  GLN A 606     127.577 116.796 156.447  1.00  0.74           C  
ATOM   4896  CG  GLN A 606     127.838 116.377 157.911  1.00  0.74           C  
ATOM   4897  CD  GLN A 606     128.334 117.543 158.752  1.00  0.74           C  
ATOM   4898  NE2 GLN A 606     129.562 118.014 158.465  1.00  0.74           N  
ATOM   4899  OE1 GLN A 606     127.656 118.038 159.663  1.00  0.74           O  
ATOM   4900  N   ALA A 607     127.380 115.847 153.108  1.00  0.80           N  
ATOM   4901  CA  ALA A 607     126.887 116.144 151.780  1.00  0.80           C  
ATOM   4902  C   ALA A 607     126.100 114.960 151.237  1.00  0.80           C  
ATOM   4903  O   ALA A 607     125.607 114.989 150.106  1.00  0.80           O  
ATOM   4904  CB  ALA A 607     128.087 116.407 150.844  1.00  0.80           C  
ATOM   4905  N   GLN A 608     125.970 113.892 152.051  1.00  0.75           N  
ATOM   4906  CA  GLN A 608     125.170 112.714 151.799  1.00  0.75           C  
ATOM   4907  C   GLN A 608     125.421 111.988 150.466  1.00  0.75           C  
ATOM   4908  O   GLN A 608     124.443 111.711 149.769  1.00  0.75           O  
ATOM   4909  CB  GLN A 608     123.656 113.025 151.946  1.00  0.75           C  
ATOM   4910  CG  GLN A 608     123.239 113.628 153.304  1.00  0.75           C  
ATOM   4911  CD  GLN A 608     121.776 114.056 153.247  1.00  0.75           C  
ATOM   4912  NE2 GLN A 608     120.884 113.348 153.964  1.00  0.75           N  
ATOM   4913  OE1 GLN A 608     121.425 115.019 152.550  1.00  0.75           O  
ATOM   4914  N   PRO A 609     126.615 111.627 149.991  1.00  0.83           N  
ATOM   4915  CA  PRO A 609     126.749 110.788 148.813  1.00  0.83           C  
ATOM   4916  C   PRO A 609     126.255 109.374 149.082  1.00  0.83           C  
ATOM   4917  O   PRO A 609     126.287 108.900 150.215  1.00  0.83           O  
ATOM   4918  CB  PRO A 609     128.246 110.873 148.468  1.00  0.83           C  
ATOM   4919  CG  PRO A 609     128.918 111.077 149.825  1.00  0.83           C  
ATOM   4920  CD  PRO A 609     127.913 111.964 150.562  1.00  0.83           C  
ATOM   4921  N   ASP A 610     125.741 108.719 148.029  1.00  0.78           N  
ATOM   4922  CA  ASP A 610     125.272 107.354 148.046  1.00  0.78           C  
ATOM   4923  C   ASP A 610     126.416 106.473 147.554  1.00  0.78           C  
ATOM   4924  O   ASP A 610     126.609 105.327 147.959  1.00  0.78           O  
ATOM   4925  CB  ASP A 610     124.053 107.304 147.077  1.00  0.78           C  
ATOM   4926  CG  ASP A 610     123.416 105.924 147.021  1.00  0.78           C  
ATOM   4927  OD1 ASP A 610     123.389 105.241 148.071  1.00  0.78           O  
ATOM   4928  OD2 ASP A 610     122.961 105.524 145.917  1.00  0.78           O1-
ATOM   4929  N   LYS A 611     127.256 107.035 146.667  1.00  0.76           N  
ATOM   4930  CA  LYS A 611     128.240 106.275 145.944  1.00  0.76           C  
ATOM   4931  C   LYS A 611     129.495 107.098 145.810  1.00  0.76           C  
ATOM   4932  O   LYS A 611     129.467 108.322 145.664  1.00  0.76           O  
ATOM   4933  CB  LYS A 611     127.738 105.930 144.511  1.00  0.76           C  
ATOM   4934  CG  LYS A 611     126.431 105.118 144.442  1.00  0.76           C  
ATOM   4935  CD  LYS A 611     126.576 103.675 144.946  1.00  0.76           C  
ATOM   4936  CE  LYS A 611     125.273 102.888 144.803  1.00  0.76           C  
ATOM   4937  NZ  LYS A 611     125.481 101.502 145.272  1.00  0.76           N1+
ATOM   4938  N   SER A 612     130.647 106.419 145.854  1.00  0.76           N
[truncated: 827,515 more chars]
